# Supplementary material for: Molecular Basis and Ecological Relevance of Caulobacter Cell Filamentation in Freshwater Habitats
Source: mBio. 2019 Aug 20;10(4):e01557-19. doi: 10.1128/mBio.01557-19 (PMC6703425; doi:10.1128/mBio.01557-19)
Supplement: TABLE S1 [file mBio.01557-19-st001.xlsx]

## Sheet: Proteomics
gene	gene_symbol	desc	uniprot_accession	group	log2(filaments/exp)	log2(early stat/exp)	log2(spent + G/exp)	Score	Coverage	# Proteins	# Unique Peptides	# Peptides	# PSMs	Area	# AAs	MW [kDa]	calc. pI
CCNA_03313	CCNA_03313	Uncharacterized protein	A0A0H3CC11		3.12437	-0.272141	0.0509614	21.58	21.01	1	3	3	6	3280000000	138	14.1	8.81
CCNA_03689	ald	Alanine dehydrogenase	A0A0H3CC84	Amino acid metabolism	2.77584	-0.506322	0.50701	1842.33	80.27	1	22	22	480	106000000000	370	38.4	6.76
CCNA_03263	CCNA_03263	TonB-dependent receptor	A0A0H3CCQ2		2.73987	-0.5224	-0.504148	177.56	34.69	2	25	26	63	1720000000	937	100.9	6.6
CCNA_03444	CCNA_03444	TonB-dependent receptor	A0A0H3CDA5		2.46664	-0.0633334	0.0617902	176.77	50.9	1	31	31	63	2650000000	837	89.7	5.67
CCNA_01410	CCNA_01410	Cyclohexanone monooxygenase	A0A0H3C9A6		2.42783	-0.35973	-0.111429	10.55	9.02	1	4	4	4	64500000	499	56	5.72
CCNA_03298	CCNA_03298	TonB-dependent outer membrane receptor	A0A0H3CEI9		2.25241	-0.20023	-0.0438876	4.56	2.93	1	2	3	3	63200000	1125	119.9	8.34
CCNA_03695	CCNA_03695	Aldehyde dehydrogenase	A0A0H3CCV8		2.23399	-0.447459	0.00937833	389.92	52.57	1	21	21	116	10600000000	506	55.6	6.1
CCNA_03696	acsA	Acetyl-coenzyme A synthetase	A0A0H3CDS8		2.23215	-0.127911	-0.067463	141.75	31.68	1	18	18	52	3080000000	647	70.8	6.1
CCNA_00994	CCNA_00994	Oxidoreductase, GMC family	A0A0H3C6W7	Amino acid metabolism	2.17651	0.0356523	0.239754	12.06	11.71	1	6	6	6	106000000	555	59.6	6.7
CCNA_02111	CCNA_02111	PilF-related tetratricopeptide repeat protein	A0A0H3C9T5		2.08331	-0.255891	0.76261	22.3	27.17	1	4	4	7	450000000	184	19.9	8.79
CCNA_01925	CCNA_01925	Aldehyde dehydrogenase	A0A0H3C9G0		2.04935	-0.235364	0.479334	44.64	27.84	1	12	12	16	391000000	485	52.7	7.71
CCNA_02886	rutC	Putative aminoacrylate peracid reductase RutC	B8H1Q2		2.02153	0.11439	2.56396	24.65	27.13	1	3	3	7	1720000000	129	13.9	5.39
CCNA_02783	CCNA_02783	Two-component response regulator	A0A0H3CD37		2.00966	-0.305868	0.817165	46.5	30.12	1	11	11	14	476000000	508	55.3	5.62
CCNA_03574	CCNA_03574	TonB-dependent receptor	A0A0H3CDQ6		2.00595	-0.311533	-0.081761	130.84	44.88	1	29	29	50	1200000000	800	86	5.67
CCNA_00800	cydA	Cytochrome bd-type quinol oxidase, subunit 1 cydA	A0A0H3C6B6		1.96051	0.486387	0.356704	15.16	12.69	1	6	6	6	589000000	520	56.9	7.03
CCNA_01519	CCNA_01519	Universal stress protein family	A0A0H3C898		1.87673	0.0705021	0.790676	93.54	54.44	1	12	12	27	1540000000	270	27.9	5.48
CCNA_00338	CCNA_00338	TonB-dependent receptor	A0A0H3C5N1		1.86996	-0.153545	0.168162	45.2	26.01	1	14	15	19	1060000000	746	80.9	5.68
CCNA_00092	CCNA_00092	Short chain dehydrogenase	A0A0H3C5X9		1.86907	-0.153732	0.0402639	10.2	13.85	1	3	3	4	194000000	296	30.3	5.63
CCNA_03138	katG	Catalase-peroxidase	A0A0H3CCD1		1.85215	-0.129702	0.880046	281.07	51.36	1	28	28	88	4040000000	738	80.2	5.72
CCNA_03157	CCNA_03157	Uncharacterized protein	A0A0H3CE32		1.85028	2.12666	1.43663	120.21	57.14	1	12	12	43	6580000000	294	30.8	9.2
CCNA_01042	CCNA_01042	TonB-dependent receptor	A0A0H3C705		1.81389	-0.168271	0.288766	126.34	34.78	1	23	23	46	1680000000	831	89.7	5.74
CCNA_02370	malA	TonB-dependent maltose outer membrane transporter malA	A0A0H3C8W8		1.80096	-0.482679	0.711766	18.75	9.77	1	7	8	8	125000000	921	99.4	6.09
CCNA_03156	CCNA_03156	Putative periplasmic protein	A0A0H3CCI1		1.7953	2.16464	1.32193	35.71	29.24	1	5	5	11	3980000000	171	18.1	9.76
CCNA_02831	CCNA_02831	Uncharacterized protein	A0A0H3CA37		1.77775	1.25239	1.72364	35.13	28.11	1	4	4	11	1550000000	185	20.4	8.78
CCNA_00021	CCNA_00021	Putative aerobic-type carbon monoxide dehydrogenase, large subunit CoxL	A0A0H3C4A2		1.7755	0.258456	0.628547	61.89	25.34	1	17	17	20	603000000	730	77.1	8.15
CCNA_01927	CCNA_01927	Enoyl-CoA hydratase	A0A0H3C7R8	Amino acid metabolism	1.74601	-0.240517	0.545154	17.88	34.46	1	5	5	6	215000000	267	28	6.93
CCNA_01738	CCNA_01738	TonB-dependent outer membrane receptor	A0A0H3C848		1.7279	-0.00254893	1.33738	349.3	56.37	1	34	34	107	6310000000	809	86.1	5.67
CCNA_00573	CCNA_00573	TonB-dependent receptor	A0A0H3C423		1.72324	-0.281304	-0.028481	16.32	8.78	1	5	5	5	82200000	923	101	8.44
CCNA_00028	CCNA_00028	TonB-dependent receptor	A0A0H3C5S7		1.71095	1.24998	0.531579	452.71	45.8	1	31	31	140	9510000000	773	81.7	7.93
CCNA_02923	CCNA_02923	TonB-dependent receptor	A0A0H3CDG0		1.70458	-0.218885	-0.354527	15.31	7.62	1	7	7	7	119000000	1024	109.3	6.74
CCNA_00451	CCNA_00451	TonB-dependent receptor	A0A0H3C3S0		1.68396	-0.375459	0.138513	75.7	28.43	1	24	24	35	820000000	1013	110.7	5.95
CCNA_00566	CCNA_00566	Mannonate dehydratase	A0A0H3C643		1.68316	0.498589	0.0377326	13.65	19.35	1	4	6	7	309000000	403	44.7	6.35
CCNA_01830	CCNA_01830	TonB-dependent receptor	A0A0H3CAE7		1.66652	0.0529584	0.492511	64.45	34.73	1	26	27	32	715000000	953	103.2	8.1
CCNA_02381	CCNA_02381	Uncharacterized protein	A0A0H3C8X8		1.6609	-0.0599544	0.137148	9.88	17.59	1	3	3	3	123000000	216	22.2	9.16
CCNA_00974	CCNA_00974	OAR protein	A0A0H3C6X0		1.6504	-0.200924	0.165392	559.84	52.13	1	44	45	181	10100000000	1055	112.8	6.23
CCNA_03227	CCNA_03227	TonB-dependent receptor	A0A0H3CB54		1.63383	-0.0354545	0.986949	146.09	36.81	1	25	25	48	1990000000	796	86.6	8.06
CCNA_00594	CCNA_00594	Uncharacterized protein	A0A0H3C660		1.63023	1.64275	1.35815	16.65	16.17	1	6	6	7	598000000	606	63.7	4.49
CCNA_01369	CCNA_01369	Acyl-CoA dehydrogenase, short-chain specific	A0A0H3C7X5		1.62986	-0.150013	0.233002	36.13	21.64	1	9	9	17	1060000000	379	40.7	5.69
CCNA_00993	CCNA_00993	Long-chain-fatty-acid--CoA ligase	A0A0H3C678		1.62719	0.0137775	0.429549	16.61	15.04	1	5	5	5	163000000	512	55.5	6.05
CCNA_01625	CCNA_01625	Aminobenzoyl-glutamate utilization protein B	A0A0H3C7W5		1.6108	-0.396488	0.0752554	6.59	6.31	1	3	3	4	42900000	539	57.8	7.74
CCNA_01425	hppA	K(+)-insensitive pyrophosphate-energized proton pump	A0A0H3C7B4		1.60737	-0.101021	0.0927141	26.99	17.56	1	10	10	11	707000000	712	72.9	5.62
CCNA_03155	CCNA_03155	PepSY-associated transmembrane protein	A0A0H3CCE6		1.60347	0.77098	0.642291	22.72	22.01	1	3	3	8	591000000	209	22.8	7.25
CCNA_02645	rsmH	Ribosomal RNA small subunit methyltransferase H	B8H0A2		1.59591	-0.102407	0.575665	61.62	32.15	1	7	7	15	902000000	311	33.2	6.13
CCNA_01368	CCNA_01368	Acyl-CoA dehydrogenase	A0A0H3C7R5		1.58082	-0.0436479	0.0753853	54.35	34.41	1	13	13	18	1100000000	404	45	5.47
CCNA_01384	CCNA_01384	Amidase family protein	A0A0H3C7T1		1.56827	0.0526384	0.137765	51.59	29.9	1	9	9	16	383000000	495	52	9.17
CCNA_02277	CCNA_02277	TonB-dependent outer membrane channel	A0A0H3CA06		1.56002	1.58717	0.674424	689.31	64.94	1	39	39	230	18400000000	733	77.5	6.98
CCNA_02646	mraZ	Transcriptional regulator MraZ	B8H0A3		1.55848	0.0805295	0.463052	30.61	27.56	1	4	4	10	1300000000	156	17.1	6
CCNA_02563	CCNA_02563	Acyl-CoA dehydrogenase	A0A0H3C9E8		1.55028	-0.11493	0.671632	14.62	14	1	5	5	5	105000000	407	44.5	5.55
CCNA_03348	CCNA_03348	Uncharacterized protein	A0A0H3CBC8		1.54405	1.02226	1.10614	16.56	21.07	1	5	5	5	131000000	318	34.5	8.9
CCNA_01386	CCNA_01386	Uncharacterized protein	A0A0H3C987		1.53533	0.162579	1.92617	20.6	19.72	1	3	3	6	388000000	213	22.5	9.13
CCNA_00615	CCNA_00615	TonB-dependent receptor	A0A0H3C5V2		1.50934	0.442289	-0.162716	44.1	16.98	1	14	14	14	196000000	972	104.7	6.52
CCNA_01701	CCNA_01701	Xylose isomerase family protein	A0A0H3C817		1.50926	-0.0738923	0.470057	36.12	41.16	1	12	12	14	597000000	328	35.5	8.75
CCNA_02755	CCNA_02755	HipB-family transcriptional regulator	A0A0H3CBD7		1.50038	0.214158	0.431985	12.36	38.64	1	4	4	5	253000000	132	14.3	5.87
CCNA_02036	hup	DNA-binding protein HU	B8GX11		1.49894	-0.169506	0.716693	36.66	40.22	1	4	4	14	4600000000	92	9.7	9.99
CCNA_00932	ribH	6,7-dimethyl-8-ribityllumazine synthase	A0A0H3C863		1.48795	1.11628	1.03108	55.65	49.67	1	4	4	14	2210000000	153	15.9	5.22
CCNA_00585	CCNA_00585	Uncharacterized protein	A0A0H3C788		1.48567	0.355388	0.912789	14.55	18.8	1	6	6	6	96300000	351	37.9	5.67
CCNA_01766	CCNA_01766	CsgG-related curli protein	A0A0H3C7C9		1.48493	1.89282	1.60165	10.52	18.77	1	4	4	4	720000000	261	26.1	7.75
CCNA_03239	CCNA_03239	Putrescine-binding periplasmic protein	A0A0H3CBV6		1.48129	0.34092	0.95312	102.6	41.03	1	14	14	33	1560000000	368	40.4	5.64
CCNA_03568	CCNA_03568	LemA protein	A0A0H3CDF3		1.46004	0.353462	1.43202	28.51	50.93	1	10	10	13	874000000	216	23.5	8.6
CCNA_00455	nagA	N-acetyl-glucosamine/N-acetyl-chitin oligosaccharide outer membrane transporter nagA	A0A0H3C6W8		1.44408	-0.515044	-0.149078	82.09	37.57	1	23	23	32	642000000	889	95.7	8.15
CCNA_00618	astD	N-succinylglutamate 5-semialdehyde dehydrogenase	A0A0H3C459	Amino acid metabolism	1.43168	1.88398	0.345752	9.83	8.9	1	3	3	3	334000000	472	49.8	6.54
CCNA_00263	CCNA_00263	Uncharacterized protein	A0A0H3C6D7		1.4306	0.484171	0.748775	15.12	41.43	1	5	5	5	536000000	140	15.3	9.67
CCNA_00095	CCNA_00095	Quinone oxidoreductase	A0A0H3C4H1		1.42019	0.0168492	0.706781	43.55	21.99	1	7	8	15	727000000	332	34.8	6.27
CCNA_00773	CCNA_00773	Carboxypeptidase S	A0A0H3C6J6		1.41468	-0.114035	0.405629	46.17	42.89	1	15	15	17	357000000	492	51.4	6.74
CCNA_02516	CCNA_02516	Glutathione S-transferase	A0A0H3CAQ4		1.41237	-0.238458	0.468032	10.64	14.11	1	3	3	4	613000000	241	27.3	8.13
CCNA_03242	CCNA_03242	Succinic semialdehyde dehydrogenase	A0A0H3CEE2	Amino acid metabolism	1.40624	0.376148	0.911852	20.23	18.76	1	6	6	6	144000000	485	50.6	5.35
CCNA_03022	CCNA_03022	PiuB-family transmembrane transporter	A0A0H3CDQ3		1.4033	0.989946	0.33875	9.86	11.17	1	3	3	3	192000000	394	42.6	9.26
CCNA_02220	CCNA_02220	Beta-glucosidase	A0A0H3C9V1		1.40096	-0.0300757	-0.0444488	11.29	7.05	1	4	4	5	99700000	482	52.1	6.7
CCNA_03491	CCNA_03491	Gluconate 5-dehydrogenase (Ga5DH)-related protein	A0A0H3CF30		1.36044	-0.182049	0.557198	15.63	27.69	1	6	6	6	233000000	260	27	5.96
CCNA_00827	CCNA_00827	TonB-dependent receptor	A0A0H3C7W6		1.33937	-0.130171	-0.0684275	7.06	2.87	1	3	3	4	30100000	975	105.6	7.42
CCNA_03575	CCNA_03575	3-ketoacyl-CoA thiolase	A0A0H3CFB3	Fatty acid degradation	1.33277	-0.0367462	0.484472	19.27	19.24	1	6	6	7	669000000	395	41.8	6.46
CCNA_01259	CCNA_01259	Class II aldolase and Adducin protein	A0A0H3C902		1.33218	0.132467	0.475832	22.8	23.74	1	7	7	8	1170000000	257	28.2	6.21
CCNA_01296	stpX	Stalk-specific protein X	A0A0H3C927		1.32699	0.496824	0.557326	18.45	13.71	1	6	6	7	283000000	642	65.7	6.86
CCNA_02413	CCNA_02413	Acyl-CoA dehydrogenase	A0A0H3CC12	Fatty acid degradation	1.32399	-0.198684	0.533756	19.1	11.89	1	5	5	7	773000000	387	42	5.63
CCNA_01706	CCNA_01706	BetA-family choline dehydrogenase	A0A0H3C822		1.32359	-0.230458	-0.06379	33.6	24.35	1	11	11	12	285000000	579	64.4	8.32
CCNA_01233	dhmA	Haloalkane dehalogenase	B8H3S9		1.31904	-0.233405	0.328406	13.27	16.23	1	4	4	6	113000000	302	33.1	5.1
CCNA_03412	CCNA_03412	NAD(P) transhydrogenase subunit beta	A0A0H3CEU9		1.31632	-0.0831325	0.77034	15.22	11.86	1	5	5	5	571000000	472	48.3	6.07
CCNA_03097	CCNA_03097	Aldo/keto reductase family protein	A0A0H3CCD3		1.31287	0.66036	0.837447	72.9	34.83	1	11	11	24	2050000000	333	35.7	5.72
CCNA_00801	cydB	Cytochrome bd-type quinol oxidase, subunit 2 cydB	A0A0H3C6L1		1.30871	-0.234514	0.0386056	9.41	11.75	1	4	4	5	289000000	383	41.2	8.79
CCNA_03294	CCNA_03294	Beta-lactamase family protein	A0A0H3CB89		1.30627	-0.236559	0.515054	35.75	27.21	1	9	11	13	1590000000	408	44.9	6.29
CCNA_03293	fadJ	Multifunctional fatty acid oxidation complex subunit alpha FadJ	A0A0H3CEI3	Fatty acid degradation	1.2972	-0.44896	-0.193993	34.69	20.55	2	12	12	12	190000000	696	75.3	5.77
CCNA_01462	CCNA_01462	Lactate 2-monooxygenase	A0A0H3C9F1		1.28734	-0.297287	-0.0612577	9.9	16.88	1	5	5	5	60200000	391	41.7	6.27
CCNA_03446	CCNA_03446	Feruloyl-CoA synthetase	A0A0H3CBL8		1.28363	-0.289091	0.468757	17.2	12.4	1	7	7	7	73800000	621	65.6	6.35
CCNA_01705	CCNA_01705	Uncharacterized protein	A0A0H3C779		1.28194	0.107252	0.216855	24.41	25.62	1	6	6	8	490000000	281	30.4	8.02
CCNA_00436	CCNA_00436	Acyl-CoA dehydrogenase, short-chain specific	A0A0H3C4N6		1.27372	0.145833	0.301569	11.33	12.57	2	5	5	5	98400000	382	40.9	5.54
CCNA_00902	ibpA	Inositol ABC transporter, periplasmic inositol-binding protein IbpA	A0A0H3C834		1.26268	-0.319814	0.0941667	36.85	40.49	1	9	9	11	240000000	326	33.6	8.38
CCNA_01843	CCNA_01843	Malate synthase	A0A0H3C7J5		1.25028	0.222866	-0.226401	15.26	15.43	1	7	7	7	93300000	525	58.5	5.78
CCNA_03011	CCNA_03011	Outer membrane lipoprotein Blc	A0A0H3CC38		1.24677	1.00274	1.85722	9.45	19.53	1	3	3	3	228000000	169	18.7	9.32
CCNA_02692	CCNA_02692	YceI-like domain protein	A0A0H3CB88		1.24616	0.105117	0.750532	8.34	20.43	1	4	4	4	116000000	230	23.6	5.85
CCNA_02476	vanA	Vanillate demethylase oxygenase subunit A vanA	A0A0H3CAL1		1.24328	-0.351859	0.0997492	15.29	18.72	1	6	6	6	228000000	358	39.4	6.24
CCNA_03445	CCNA_03445	M28-family zinc metallopeptidase	A0A0H3CEY6		1.24311	0.475391	0.530515	14.18	6.21	1	4	4	5	130000000	805	83.4	9.32
CCNA_00124	CCNA_00124	Uncharacterized protein	A0A0H3C597		1.23259	0.218199	0.860487	44.37	42.56	1	6	6	17	4610000000	195	22.1	8.9
CCNA_02569	CCNA_02569	Glutathione S-transferase	A0A0H3CA44		1.22883	0.104934	0.716073	6.96	15.79	1	3	3	3	419000000	209	23.3	5.34
CCNA_02936	CCNA_02936	Glutathione S-transferase	A0A0H3CAC6		1.20154	0.514469	0.610449	16.65	20.91	1	5	5	8	846000000	220	24.5	9.52
CCNA_01639	CCNA_01639	Beta-lactamase family protein	A0A0H3C9X4		1.18021	0.0696293	0.25409	17.95	17.66	1	5	7	7	264000000	436	47	8.13
CCNA_00996	CCNA_00996	Enoyl-CoA hydratase	A0A0H3C8D1		1.17011	-0.168866	0.145802	24.33	27.55	1	7	7	9	175000000	294	31.9	5.34
CCNA_01277	CCNA_01277	FAD-linked oxidoreductase	A0A0H3C651		1.15858	-0.183856	0.0959732	50.71	34.19	1	13	14	18	359000000	468	51.1	8.28
CCNA_03529	ppk2	Polyphosphate kinase 2	A0A0H3CBT8		1.15704	0.309564	0.540689	5.69	23.72	1	5	5	6	132000000	253	29.2	8.65
CCNA_02095	CCNA_02095	NAD/NADH-dependent eicosanoid dehydrogenase	A0A0H3C864		1.15331	-0.21834	0.159549	32.66	29.62	1	8	8	11	493000000	341	36.4	6.81
CCNA_03437	CCNA_03437	Uncharacterized protein	A0A0H3CCA5		1.14941	0.475286	0.592911	15.25	34.55	1	5	5	6	212000000	165	16.8	9.72
CCNA_03124	CCNA_03124	NAD/mycothiol-dependent formaldehyde dehydrogenase	A0A0H3CBH0	Fatty acid degradation	1.14543	-0.114121	0.258312	10.28	9.84	1	4	4	4	137000000	366	38.9	7.31
CCNA_03843	hslV	ATP-dependent protease subunit HslV	A0A0H3CE80		1.14397	0.0587812	0.701665	12.69	22	1	3	3	5	384000000	200	20.8	6.19
CCNA_02564	CCNA_02564	Acyl-CoA dehydrogenase, short-chain specific	A0A0H3CA38		1.13811	-0.39562	0.184559	23.62	21.29	1	6	6	8	139000000	371	39.4	5.52
CCNA_01609	CCNA_01609	Alkyl sulfatase	A0A0H3C9V8		1.1378	0.000828421	0.00826288	9.05	4.61	1	2	3	5	651000000	651	71	7.14
CCNA_02350	CCNA_02350	Dimeric ferredoxin-like protein	A0A0H3C9L3		1.13588	0.313311	0.697455	22.77	23.48	1	3	3	7	642000000	132	14.6	7.5
CCNA_02341	CCNA_02341	Small heat shock protein	A0A0H3CAF1		1.12106	-0.34205	-0.0788464	26.72	38.16	1	6	6	11	447000000	152	16.9	5.43
CCNA_02776	cobQ	Cobyric acid synthase	A0A0H3CBF6		1.12106	-0.338284	-0.0184865	17.4	14.26	1	1	5	5	216000000	484	50.8	5.71
CCNA_01230	CCNA_01230	Arylsulfatase family protein	A0A0H3C7G1		1.1151	-0.165059	0.0689961	24.65	19.42	1	9	9	11	303000000	551	59.9	8.56
CCNA_03023	CCNA_03023	TonB-dependent receptor	A0A0H3CAJ6		1.11415	1.12109	0.343694	297.75	65.46	1	36	36	99	4970000000	721	76.6	7.53
CCNA_02641	murF	UDP-N-acetylmuramoyl-tripeptide--D-alanyl-D-alanine ligase	A0A0H3C9K8	Amino acid metabolism	1.10932	-0.0965344	0.139414	58.15	29.65	1	10	10	16	821000000	462	47.4	5.68
CCNA_00545	CCNA_00545	Acetoacetyl-CoA reductase	A0A0H3C629		1.10221	0.610091	0.719698	146.63	61.25	1	14	14	45	2360000000	240	25.3	7.21
CCNA_02443	CCNA_02443	Carboxymethylenebutenolidase	A0A0H3C9S8		1.08946	0.278859	0.783518	17.25	23.43	1	5	5	6	331000000	286	30.7	8.62
CCNA_02888	rutA	Pyrimidine monooxygenase RutA	B8H1Q4		1.08905	0.5528	1.85872	25.15	25.14	1	7	7	8	362000000	354	38.6	5.44
CCNA_02244	CCNA_02244	Aminotransferase class I family protein	A0A0H3C9C3		1.08416	-0.117819	0.0119859	47.47	37.18	1	11	11	16	865000000	425	46.2	5.64
CCNA_02135	pgl	6-phosphogluconolactonase	A0A0H3C8B2		1.06955	-0.0121097	1.14089	62.16	51.29	1	9	9	20	1930000000	232	24.2	5.43
CCNA_03938	CCNA_03938	Uncharacterized protein	A0A0H3IXN5		1.06566	0.111337	0.899984	18.72	63.89	1	4	4	5	558000000	108	10.1	4.84
CCNA_03139	ilvD	Dihydroxy-acid dehydratase	B8H367	Amino acid metabolism	1.06303	0.52559	0.786626	133.72	39.22	1	18	18	50	2860000000	617	65	5.74
CCNA_00833	CCNA_00833	NAD(P)H dehydrogenase (quinone)	B8H1H5		1.06165	-0.339486	0.164387	14.13	32.66	1	5	5	6	422000000	199	20.8	6.42
CCNA_02271	stpD	Stalk cross-band protein StpD	A0A0H3C9Z9		1.05627	0.140481	0.204782	10.73	9.2	1	3	3	4	902000000	261	28.4	7.2
CCNA_00037	CCNA_00037	Esterase lipase family protein	A0A0H3C2K6		1.04879	0.225111	0.654444	11.67	14.89	1	5	5	5	160000000	262	28.2	8.63
CCNA_00394	CCNA_00394	YCII-related domain protein	A0A0H3C3I1		1.04229	0.317993	0.678718	6.96	37.07	1	3	3	3	150000000	116	12.3	4.55
CCNA_00136	CCNA_00136	AmpG protein	A0A0H3C4J9		1.03403	0.0272901	0.46335	10.3	4.83	1	3	3	3	242000000	559	59.1	9.23
CCNA_03243	CCNA_03243	NADP+-dependent gamma-glutamyl-gamma-aminobutyraldehyde dehydrogenase	A0A0H3CB65	Amino acid metabolism	1.03283	0.220879	0.600597	17.5	13.23	1	5	5	6	241000000	499	53.3	5.49
CCNA_02136	zwf	Glucose-6-phosphate 1-dehydrogenase	A0A0H3C940		1.02865	-0.1104	1.02504	119.02	42.09	1	23	23	47	3100000000	487	54	6.2
CCNA_00553	gloB	Hydroxyacylglutathione hydrolase	A0A0H3C4Z8		1.02706	0.855839	1.07381	15.71	31.33	1	5	5	5	245000000	249	26.5	5.05
CCNA_00817	CCNA_00817	L-sorbosone dehydrogenase	A0A0H3C4N5		1.02082	-0.343891	0.234794	24.85	18.78	1	7	7	10	479000000	442	46.9	7.96
CCNA_01360	iolA	Malonate-semialdehyde dehydrogenase IolA	A0A0H3C960	Amino acid metabolism	1.02042	0.177899	0.164967	31.84	24.4	1	7	10	13	388000000	500	53.3	6.43
CCNA_03181	CCNA_03181	Alcohol dehydrogenase	A0A0H3CCH1		1.02034	0.0212165	0.471364	9.21	8.49	1	3	3	3	155000000	424	46.9	6.54
CCNA_01017	CCNA_01017	Acyl-CoA synthetase	A0A0H3C6Y6		1.01233	-0.202583	0.119535	10.95	8.49	1	5	5	5	85100000	530	57.6	5.73
CCNA_01083	CCNA_01083	HATPase superfamily protein	A0A0H3C7A1		1.01001	0.0477376	0.092377	18.09	12.82	1	6	8	9	144000000	663	73.8	5.74
CCNA_00170	CCNA_00170	TonB-dependent receptor	A0A0H3C649		1.00846	2.44746	0.0229611	111.67	43.92	1	30	30	41	1140000000	888	97.2	5.86
CCNA_03532	CCNA_03532	Conserved hypothetical membrane protein	A0A0H3CDJ6		1.00845	-0.0801703	0.216811	13.19	9.45	1	6	6	7	191000000	582	61.5	8.32
CCNA_02561	stpB	Stalk cross-band protein StpB	A0A0H3CAY8		0.998652	0.180467	0.505562	22.71	18.78	1	7	7	9	399000000	474	50.4	8.43
CCNA_00201	CCNA_00201	Outer membrane protein	A0A0H3C5D4		0.994574	0.330372	0.66695	67.07	61.95	1	10	10	24	2980000000	226	23.6	8.73
CCNA_03245	CCNA_03245	Beta alanine-pyruvate transaminase	A0A0H3CCP2	Amino acid metabolism	0.991737	0.310845	0.0770048	23.25	15.16	1	5	5	8	346000000	442	47.9	6.62
CCNA_00405	CCNA_00405	Short chain dehydrogenase	A0A0H3C4I2		0.986648	-0.0315052	0.437772	26.6	39.3	1	9	9	9	284000000	285	30.7	6.23
CCNA_01268	CCNA_01268	Cytochrome c	A0A0H3C7Q4		0.985698	0.225946	0.207577	25.74	56.55	1	7	7	8	1930000000	168	17.4	7.75
CCNA_02253	CCNA_02253	Hybrid CAP effector domain/patatin phospholipase protein	A0A0H3C8L6		0.981281	0.293125	0.25207	8.1	4.4	1	3	3	3	54600000	591	63.7	6.13
CCNA_03414	CCNA_03414	Rubrum transdehydrogenase NAD-binding	A0A0H3CC88		0.980975	0.154206	0.739483	89.34	48.68	1	16	16	26	797000000	380	39.3	6.84
CCNA_01090	CCNA_01090	Uncharacterized protein	A0A0H3C8L8		0.978137	0.318839	0.541231	35.8	42.76	1	12	12	17	1140000000	456	49.1	8.79
CCNA_02716	CCNA_02716	ABC transporter substrate-binding protein	A0A0H3CCW7		0.975993	0.275811	0.749474	51.81	41.32	1	12	12	15	583000000	334	36	7.94
CCNA_02917	CCNA_02917	AAA-family ATPase	A0A0H3CBU4		0.968641	0.0238771	0.654852	9.53	13.13	1	3	3	3	54200000	335	36.1	6.29
CCNA_01652	coaD	Phosphopantetheine adenylyltransferase	B8GVE7		0.967905	0.0571186	0.286182	17.05	42.94	1	6	6	7	533000000	163	18	6.96
CCNA_02337	CCNA_02337	Nonspecific lipid-transfer protein	A0A0H3CBU0		0.96705	0.160356	0.68645	94.88	87.25	1	6	6	37	10500000000	102	10.7	5.21
CCNA_02642	murE	UDP-N-acetylmuramoyl-L-alanyl-D-glutamate--2,6-diaminopimelate ligase	A0A0H3CAA4	Amino acid metabolism	0.965784	-0.0975691	0.191288	46.98	27.57	1	8	8	13	922000000	486	50	5.96
CCNA_03235	CCNA_03235	Polyamine-transporting ATPase	A0A0H3CCT0		0.964413	0.519121	0.696397	27.84	24.67	1	8	8	10	197000000	381	41.5	6.65
CCNA_02597	CCNA_02597	Uncharacterized protein	A0A0H3C9H7		0.963715	-0.473363	0.423544	87.23	60.32	1	8	8	27	3670000000	126	13.6	7.88
CCNA_03483	CCNA_03483	ABC transporter ATP-binding protein	A0A0H3CCD9		0.959642	0.598168	0.641546	16.65	25.8	1	8	8	8	302000000	314	34.4	6.13
CCNA_02134	edd	Phosphogluconate dehydratase	A0A0H3CB86		0.958352	0.122677	0.726961	103.92	33.06	1	15	15	41	4100000000	602	63.1	6.35
CCNA_00077	CCNA_00077	Acyl-CoA dehydrogenase, long-chain specific	A0A0H3C2N9	Fatty acid degradation	0.956143	0.0470351	0.190652	7.59	10.23	1	4	4	4	159000000	391	42.9	5.41
CCNA_03221	CCNA_03221	Phytoene dehydrogenase	A0A0H3CEC1		0.955749	-0.115754	0.188072	22.96	16.21	1	8	8	11	177000000	543	57.8	6.77
CCNA_00457	CCNA_00457	Phosphoenolpyruvate-protein phosphotransferase/phosphocarrier protein HPr/PTS system, glucose-specific IIA subunit	A0A0H3C4Q4		0.953464	0.116188	0.236606	16.6	8.57	2	5	5	6	91700000	852	88.4	5.81
CCNA_01850	qoxB	Quinol cytochrome oxidase polypeptide I	A0A0H3C8Y3		0.947603	0.907018	0.0949545	20.59	4.81	1	4	4	7	874000000	665	74.4	8.24
CCNA_03485	CCNA_03485	Membrane protease family, stomatin/prohibitin-like protein	A0A0H3CDE5		0.946086	0.0997092	0.308156	67.68	43.21	1	10	10	20	1290000000	324	35.1	7.27
CCNA_02709	CCNA_02709	CBS domain containing protein	A0A0H3CBA0		0.945228	-0.18152	0.154843	34.53	60.14	1	8	8	11	923000000	143	15.2	6.57
CCNA_00103	CCNA_00103	Gamma-glutamyltranspeptidase	A0A0H3C2R7		0.944017	0.325491	0.438546	15.35	15.22	1	8	8	8	158000000	565	59.7	8.13
CCNA_03806	CCNA_03806	Outer membrane lipoprotein	A0A0H3CCK7		0.94391	0.233076	1.03956	18.01	24.13	1	6	6	7	1110000000	286	30.3	9.51
CCNA_01194	CCNA_01194	TonB-dependent receptor	A0A0H3C7C3		0.928301	-0.0994799	0.0370338	23.9	12.61	1	10	10	10	150000000	817	87.3	5.76
CCNA_02832	CCNA_02832	Microsomal dipeptidase	A0A0H3CAT8		0.923246	0.630919	0.9435	27.54	24.64	1	9	9	12	614000000	422	45.5	6.33
CCNA_03396	CCNA_03396	PDZ domain trypsin-like serine protease	A0A0H3CET4		0.918735	0.351105	0.646336	33.73	23.52	1	10	10	13	264000000	574	61.7	8.82
CCNA_00175	CCNA_00175	Type II secretion pathway protein G	A0A0H3C653		0.915057	0.213011	0.449371	9.17	28	1	3	3	3	234000000	150	16.4	8.4
CCNA_03502	CCNA_03502	YceI/cytochrome b561 periplasmic protein	A0A0H3CF39		0.912656	0.335765	0.590349	38.39	23.65	1	8	8	11	833000000	427	45.4	8.68
CCNA_00424	CCNA_00424	Aldehyde dehydrogenase	A0A0H3C6U9	Fatty acid degradation	0.906955	0.342515	0.721379	142.86	44.05	1	19	19	47	2320000000	479	50.8	5.3
CCNA_03862	CCNA_03862	Thiamine monophosphate synthase TenI	A0A0H3CDD5		0.906198	0.147065	0.323311	11.77	20.87	1	4	4	4	131000000	206	21.5	5.82
CCNA_02703	CCNA_02703	5-hydroxyisourate hydrolase	A0A0H3CBB3		0.903177	-0.0880507	0.031777	8.7	30.43	1	3	3	4	266000000	115	12.4	5.74
CCNA_03837	CCNA_03837	Bacterial SH3 domain protein	A0A0H3CDB6		0.899071	0.775819	0.406728	12.47	18.78	1	3	3	4	193000000	181	19.7	9.94
CCNA_03240	glnA3	Glutamine synthetase	A0A0H3CCN7	Nitrogen metabolism	0.897375	0.239127	0.276355	13.99	11.52	1	5	5	6	232000000	460	50.3	5.6
CCNA_01281	glpK	Glycerol kinase	A0A0H3C917		0.89491	-0.116538	0.283944	24.23	18.35	1	9	9	10	106000000	496	52.2	5.24
CCNA_03143	CCNA_03143	PAS-family sensor histidine kinase	A0A0H3CBI6		0.893897	0.539427	0.569512	18.28	13.24	1	5	6	6	109000000	589	64.7	5.73
CCNA_00838	CCNA_00838	Alpha-glucosidase	A0A0H3C6M8		0.889831	-0.214366	0.413312	7	5.33	1	3	3	3	43300000	657	71.1	7.12
CCNA_00246	CCNA_00246	Cyclohexanol dehydrogenase	A0A0H3C5H2		0.886847	-0.340659	0.11205	6.07	16.09	1	3	3	3	52500000	261	27	6.7
CCNA_03337	pal	Peptidoglycan-associated lipoprotein pal	A0A0H3CC28		0.879374	0.590035	1.63043	206.73	43.09	1	7	7	68	27400000000	188	20.4	9.77
CCNA_01917	CCNA_01917	Alpha-methylacyl-CoA racemase	A0A0H3C7Q8		0.878839	-0.545637	-0.0265697	10.94	11.47	1	4	4	4	142000000	375	39.8	5.96
CCNA_01303	CCNA_01303	Uncharacterized protein	A0A0H3C707		0.87709	0.242857	0.579824	24.92	27.96	1	7	7	10	1070000000	279	28	5.53
CCNA_01583	CCNA_01583	Phosphate-binding protein	A0A0H3C9T4		0.875686	0.904593	0.083631	144.3	65.9	1	21	21	45	3770000000	346	36.6	9.64
CCNA_00123	CCNA_00123	3-hydroxyacyl CoA dehydrogenase	A0A0H3C4J0		0.871904	-0.139698	-0.011007	75.48	43.46	1	9	9	23	992000000	260	27.1	6
CCNA_02207	CCNA_02207	Uncharacterized protein	A0A0H3CBG3		0.87038	0.330883	0.374498	29.86	34.18	1	7	7	9	710000000	316	32	9.14
CCNA_03159	CCNA_03159	Sulfite reductase (NADPH) flavoprotein alpha-component	A0A0H3CBK6		0.868733	0.543632	0.422426	48.21	35.12	1	15	15	20	282000000	504	54.2	5.99
CCNA_02756	CCNA_02756	Competence/damage-inducible protein CinA	A0A0H3CBF9		0.862101	0.193195	0.311333	42.71	41.27	1	8	8	15	661000000	252	26.6	5.05
CCNA_01845	CCNA_01845	Two-component response regulator protein	A0A0H3C8Y0		0.857402	1.59957	-0.179524	11.21	12.43	1	3	3	6	278000000	177	19.8	8.02
CCNA_01069	CCNA_01069	Methyltransferase	A0A0H3C8J9		0.856623	0.175589	0.207121	14.8	11.94	1	6	6	7	616000000	511	56.7	6.73
CCNA_03435	CCNA_03435	Peptidoglycan binding domain/FecR protein	A0A0H3CEX3		0.856435	0.224439	0.453718	19.67	21.44	1	8	8	9	348000000	457	48.4	9.39
CCNA_03663	CCNA_03663	NADP-dependent malic enzyme	A0A0H3CFK2		0.85612	-0.0152488	0.203245	128.47	46.21	1	27	27	45	1040000000	766	82.5	5.33
CCNA_02902	CCNA_02902	Xylan alpha-1,2-glucuronidase	A0A0H3CDD7		0.855934	0.277341	-0.201364	27.23	21.1	1	12	12	12	78600000	711	77.7	7.99
CCNA_02275	CCNA_02275	ABC transporter, periplasmic component	A0A0H3C9E9		0.853926	1.20991	0.455614	79.27	50.96	1	9	9	29	4800000000	261	27.7	9.04
CCNA_03300	CCNA_03300	RND family efflux transporter, MFP subunit	A0A0H3CC02		0.853159	0.397479	0.749131	38.12	30.62	1	7	7	11	728000000	369	38.1	9.91
CCNA_00989	CCNA_00989	Acyl esterase protein	A0A0H3C6W3		0.851852	0.146782	0.57763	18.97	15.96	1	9	9	9	78000000	633	69	7.8
CCNA_00108	CCNA_00108	Lon endopeptidase-related protein	A0A0H3C586		0.85015	0.171002	0.46973	11.67	18.22	1	4	4	4	191000000	225	24.6	4.78
CCNA_00928	CCNA_00928	GntR family transcriptional regulator	A0A0H3C4Y8		0.84939	0.739472	1.21467	12.37	20.98	1	3	3	4	149000000	224	24.2	7.21
CCNA_03675	CCNA_03675	PAS-family sensor histidine kinase	A0A0H3CCT3		0.847887	0.413052	0.79968	63.89	25.16	1	12	12	19	422000000	612	64.1	5.01
CCNA_00652	nasE	Nitrite reductase (NAD(P)H) small subunit	A0A0H3C7H3	Nitrogen metabolism	0.847329	-0.293654	1.38036	13.71	34.21	1	3	3	4	122000000	114	12	7.42
CCNA_03711	CCNA_03711	Ribosome-associated factor Y	A0A0H3CE34		0.845896	1.08524	0.696158	81.89	64.9	1	10	10	25	1720000000	208	22.3	6.43
CCNA_01732	radA	DNA repair protein RadA	A0A0H3C7A4		0.840728	0.107041	0.607131	22.06	14.78	1	5	5	6	204000000	460	47.7	5.9
CCNA_00995	CCNA_00995	Cytochrome P450 CypX	A0A0H3C733		0.837963	0.251426	0.516166	49.46	27.7	1	11	11	18	329000000	444	50.2	5.83
CCNA_01559	CCNA_01559	2-deoxy-D-gluconate 3-dehydrogenase	A0A0H3C8A2		0.835416	0.349134	0.216082	27.87	34.51	1	7	7	9	350000000	255	26.5	5.47
CCNA_01335	CCNA_01335	ABC-type multidrug transport system, ATPase component	A0A0H3C936		0.834941	0.241941	0.397384	23.82	38.03	1	9	9	9	192000000	305	31.6	5.43
CCNA_02961	CCNA_02961	NeuB-family N-acetylneuraminate synthase	A0A0H3CBW2		0.834055	0.459512	0.226562	19.28	20.22	1	5	5	6	435000000	356	37.6	5.26
CCNA_03222	CCNA_03222	Ring hydroxylating dioxygenase, alpha-subunit	A0A0H3CB50		0.832636	0.0767322	0.0567691	7.7	11.14	1	3	3	3	31100000	404	46	6.64
CCNA_00287	lovK	Photosensory histidine protein kinase LovK	A0A0H3C379		0.828991	-0.00260336	0.401536	30.48	42.12	1	14	14	15	207000000	368	40.7	5.67
CCNA_01139	CCNA_01139	Conserved hypothetical cytosolic protein	A0A0H3C6K4		0.827957	-0.258976	-0.0599289	174.15	46.46	1	24	24	54	2340000000	607	66.7	8.25
CCNA_01164	CCNA_01164	O-linked N-acetylglucosamine transferase	A0A0H3C799		0.823809	0.250696	0.446932	24.06	14.73	1	10	10	14	343000000	672	74.1	5.58
CCNA_00726	CCNA_00726	Acyl-CoA dehydrogenase	A0A0H3C5E8		0.821582	-0.209237	-0.0350659	27.22	25.75	1	11	11	12	212000000	435	48.3	6.84
CCNA_00358	CCNA_00358	Delta 3,5-delta2,4-dienoyl-CoA isomerase	A0A0H3C541	Fatty acid degradation	0.819208	-0.202459	0.356324	9.6	7.34	1	3	3	3	288000000	286	31.7	6.35
CCNA_03085	CCNA_03085	Nitropropane dioxygenase/trans-enoyl-CoA reductase family	A0A0H3CC85	Nitrogen metabolism	0.817828	0.0294605	0.200375	5.29	12.62	1	4	4	5	160000000	325	34.6	6.14
CCNA_01229	CCNA_01229	2-hydroxychromene-2-carboxylate isomerase	A0A0H3C6V0		0.816596	0.148504	0.201562	4.93	10	1	3	3	3	33900000	450	49.1	8.6
CCNA_00877	CCNA_00877	Uncharacterized protein	A0A0H3C4U2		0.812211	0.33584	0.31798	13.09	19.31	1	4	4	6	215000000	202	22.2	9.79
CCNA_01109	CCNA_01109	Conserved hypothetical cytosolic protein	A0A0H3C8N6		0.81219	0.639178	0.34064	72.34	32.72	1	21	21	27	1080000000	596	65.5	8.4
CCNA_01851	qoxA	Ubiquinol oxidase subunit 2	A0A0H3C994		0.808804	1.46844	-0.230532	22.91	13.88	1	5	5	9	960000000	353	38.8	9
CCNA_00982	CCNA_00982	ROS/MUCR transcriptional regulator	A0A0H3C569		0.803062	-0.269374	0.277291	36.97	46.48	1	4	4	8	2410000000	142	15.1	9.61
CCNA_02754	CCNA_02754	L-lysine/L-arginine carboxypeptidase	A0A0H3CAM5		0.799384	0.232576	0.666099	98.8	42.13	1	18	18	34	1460000000	432	45.4	6.47
CCNA_03204	CCNA_03204	Alanine racemase	A0A0H3CCM6		0.797116	0.0195082	0.489629	12.52	13.43	1	5	5	5	317000000	402	41.9	5.38
CCNA_01642	CCNA_01642	Gluconate 5-dehydrogenase	A0A0H3C8G0		0.793254	-0.512382	0.0114652	10.65	18.82	1	4	4	4	349000000	255	26.7	6.8
CCNA_03126	CCNA_03126	Non-hemolytic phospholipase C	A0A0H3CCF7		0.790125	0.863895	0.434143	24.57	17.2	1	8	8	8	211000000	686	75.5	7.43
CCNA_00617	CCNA_00617	Arginine N-succinyltransferase, beta chain	A0A0H3C7E0	Amino acid metabolism	0.790011	2.12158	0.115899	11.3	12.1	1	4	4	5	197000000	347	36.9	6.29
CCNA_01835	CCNA_01835	ABC transporter ATP-binding protein	A0A0H3CAF2		0.789622	0.896953	1.39794	10.52	17.98	1	3	3	4	362000000	228	23.8	5.88
CCNA_01209	lldD	L-lactate dehydrogenase	B8H3Q5		0.788684	0.251646	0.363068	7	9.14	1	3	3	3	68300000	383	40.7	8.87
CCNA_02967	CCNA_02967	PAS-family sensor histidine kinase	A0A0H3CBZ2		0.786342	0.197019	0.136062	18.61	11.76	1	8	8	8	77600000	799	86	5.53
CCNA_03096	CCNA_03096	TonB-dependent receptor	A0A0H3CC95		0.784738	-0.220306	0.678554	45.66	11.19	1	8	11	17	3060000000	831	89	8.69
CCNA_00248	CCNA_00248	Sensor histidine protein kinase	A0A0H3C350		0.783467	0.0818415	0.413318	11.87	11.8	1	4	4	4	111000000	466	50.2	6.55
CCNA_01640	CCNA_01640	Quinone oxidoreductase	A0A0H3C737		0.780166	0.0336576	0.234797	18.56	25.94	1	6	6	6	89700000	320	33.3	6.29
CCNA_01015	CCNA_01015	Multicopper oxidase PcoA	A0A0H3C598		0.775168	0.19372	0.405976	27.72	19.07	1	8	8	11	215000000	561	61.2	6.7
CCNA_01341	CCNA_01341	DegP/HtrA-family serine protease	A0A0H3C696		0.770551	0.589385	0.654749	42.06	30.72	1	13	13	16	682000000	472	49.2	8.15
CCNA_00930	CCNA_00930	Riboflavin synthase alpha chain	A0A0H3C6P4		0.769131	0.286597	0.54074	61.35	33.17	1	5	5	15	3370000000	205	21.8	6.43
CCNA_02464	CCNA_02464	UDP-glucose 6-dehydrogenase	A0A0H3C951		0.767699	0.046479	0.0862379	79.77	51.03	1	4	20	31	1010000000	435	46.8	5.43
CCNA_00138	CCNA_00138	TonB-dependent receptor	A0A0H3C625		0.760163	0.731061	0.305819	68.63	27.26	1	17	17	27	457000000	730	78.7	9.17
CCNA_03598	divL	Two-component sensor histidine kinase DivL	A0A0H3CDI6		0.755433	0.349631	0.468769	26.98	17.04	1	10	10	11	264000000	769	82.7	5.31
CCNA_01409	CCNA_01409	Delta-aminolevulinic acid dehydratase	A0A0H3C809		0.750868	0.160169	0.139181	31.83	40.42	1	12	12	16	512000000	334	36.1	5.49
CCNA_01807	CCNA_01807	Acyl-acyl carrier protein synthetase	A0A0H3C7G6	Fatty acid degradation	0.748701	-0.259877	-0.0858472	23.51	19.73	1	10	10	13	311000000	517	55.5	6.96
CCNA_00784	CCNA_00784	Peptidoglycan-associated outer membrane lipoprotein	A0A0H3C7T2		0.747154	0.324669	1.59366	32.01	27.52	1	8	8	10	406000000	407	42.8	6.04
CCNA_01180	CCNA_01180	Penicillin acylase	A0A0H3C7H9		0.747013	-0.10108	0.2653	17.89	8.69	1	7	7	8	253000000	725	79.9	8.32
CCNA_00247	spdR	Two-component receiver protein SpdR	A0A0H3C6B9		0.744785	0.386331	1.30669	45.27	41.62	2	7	7	16	2290000000	185	20	8.19
CCNA_03596	CCNA_03596	SWIM zinc finger family protein	A0A0H3CC00		0.741231	0.445062	0.601693	13.19	28.15	1	4	4	4	135000000	135	14.5	4.93
CCNA_02717	malK	Maltose/maltodextrin transport ATP-binding protein malK	A0A0H3C9U1		0.739043	-0.0185118	0.242361	9.46	22.49	1	4	4	4	63900000	249	25.4	9.36
CCNA_00486	CCNA_00486	TonB-dependent receptor	A0A0H3C5I6		0.736469	1.9683	0.0391928	121.88	45.6	1	31	31	45	1210000000	829	88.8	5.92
CCNA_02680	CCNA_02680	Conserved transmembrane protein	A0A0H3C9N7		0.735363	-0.280108	0.332458	7.23	10.58	1	3	3	4	149000000	312	33.2	8.24
CCNA_03098	CCNA_03098	Uncharacterized protein	A0A0H3CDY0		0.731815	0.275122	1.11424	21.26	33.54	1	8	8	12	300000000	316	33.5	9.09
CCNA_02011	CCNA_02011	Methylmalonyl CoA epimerase	A0A0H3C7Z1	Amino acid metabolism	0.728907	0.3069	0.557925	42.95	46.76	1	5	6	19	1460000000	139	15.2	6.32
CCNA_03110	CCNA_03110	Two-component receiver domain protein	A0A0H3CCE3		0.727747	-0.0362903	0.554002	12.7	29.51	1	3	3	5	389000000	122	12.8	4.64
CCNA_00131	CCNA_00131	Rrf2 family protein	A0A0H3C5A0		0.727583	0.488267	0.892089	14.89	37.86	1	4	4	4	367000000	140	14.1	9.29
CCNA_03874	CCNA_03874	Carboxymethylenebutenolidase	A0A0H3CEA0		0.727059	0.302991	0.820731	27.78	41.99	1	7	7	9	500000000	231	24.8	5.1
CCNA_03179	CCNA_03179	NADH-dependent flavin oxidoreductase	A0A0H3CAY7		0.725131	0.136459	-0.0522123	11.9	14.82	1	4	4	4	48900000	425	45.4	9.77
CCNA_02065	CCNA_02065	Acylamino-acid-releasing enzyme	A0A0H3C9P9		0.72218	0.877038	0.0473057	77.26	39.14	1	24	24	32	1490000000	700	76.4	6.86
CCNA_00025	CCNA_00025	Major facilitator superfamily transporter	A0A0H3C3L7		0.717613	0.0526324	0.656188	17.94	10.91	1	6	6	6	413000000	550	58.7	8.57
CCNA_00720	CCNA_00720	Type I protein secretion ATP-binding protein/type I protein secretion transmembrane subunit/type I secretion processing peptidase	A0A0H3C646		0.71477	1.287	0.990177	16.97	10.88	1	6	6	6	139000000	726	79.1	8.92
CCNA_02752	CCNA_02752	GAF/PAS-family histidine kinase/receiver protein	A0A0H3CD08		0.714766	0.339905	0.45413	11.16	6.81	1	4	4	4	28900000	690	74.4	5.21
CCNA_00680	CCNA_00680	2-hydroxychromene-2-carboxylate isomerase	A0A0H3C7J7		0.714203	0.00148502	-0.134609	7.4	15.64	1	3	3	3	101000000	211	22.6	6.04
CCNA_02736	CCNA_02736	Nitroreductase family	A0A0H3CCZ5		0.71021	0.136113	0.411209	14.72	29.9	1	4	4	4	408000000	204	21.9	5.91
CCNA_02909	CCNA_02909	Tetratricopeptide repeat-containing 2OG-Fe(II) oxygenase	A0A0H3CAZ9		0.709755	0.484749	0.669146	5.86	7.24	1	3	3	3	29100000	497	53.7	6.49
CCNA_02404	CCNA_02404	ABC transporter ATP-binding protein	A0A0H3C8Z9		0.709344	0.20984	0.05692	7.66	10.43	1	3	3	3	63900000	278	30	6.11
CCNA_01051	CCNA_01051	TonB-dependent receptor	A0A0H3C6D0		0.708124	-0.219377	0.897912	20.41	8.99	1	8	8	8	169000000	1035	111.4	5.86
CCNA_02753	CCNA_02753	Aminoacyl peptidase	A0A0H3C9W9		0.706167	0.176455	-0.102512	50.12	24.42	1	15	15	17	252000000	819	88.3	9.13
CCNA_01444	CCNA_01444	Poly(3-hydroxyalkanoate) polymerase	A0A0H3C9D4		0.704087	0.145309	0.234868	63.58	28.57	1	16	16	23	516000000	672	73.5	6.71
CCNA_01521	CCNA_01521	Putative exported protein	A0A0H3C6U0		0.699811	0.564542	0.426793	9.63	16.97	1	3	3	3	217000000	271	28.3	7.27
CCNA_00922	clpB	Chaperone protein ClpB	A0A0H3C855		0.699407	0.16245	0.252511	107.02	37.02	1	26	26	36	759000000	859	94	5.4
CCNA_01946	tyrS	Tyrosine--tRNA ligase	B8GWL9		0.697195	-0.232842	-0.236261	39.63	23.15	1	10	10	17	1250000000	419	45.4	5.66
CCNA_02669	CCNA_02669	Conserved hypothetical membrane protein	A0A0H3CCQ0		0.696368	0.880836	-0.0995357	6.48	10.09	1	5	5	5	81800000	426	47.1	6.98
CCNA_01076	CCNA_01076	Beta/gamma crystallin family protein	A0A0H3C6F3		0.696109	-0.264909	0.217029	49.07	30.54	1	6	6	16	1430000000	203	22.1	8.27
CCNA_00119	CCNA_00119	Uncharacterized protein	A0A0H3C592		0.695171	0.500127	0.204755	9.92	30.07	1	3	3	3	206000000	153	17	5.41
CCNA_00099	fzlC	FtsZ-binding protein FzlC	A0A0H3C3S1		0.694649	0.350514	0.176196	4.36	7.81	1	4	4	5	65100000	576	61.3	8.22
CCNA_03869	parA	Chromosome partitioning protein ParA	B8GW31		0.691259	-0.310012	-0.203823	11.91	32.96	1	6	6	7	352000000	267	28.9	8.05
CCNA_01047	CCNA_01047	TonB-dependent receptor	A0A0H3C715		0.689954	1.96187	-0.105316	102.08	38.98	1	23	23	36	870000000	903	99.4	6.1
CCNA_00403	CCNA_00403	Short chain dehydrogenase	A0A0H3C6R5		0.686144	-0.173929	-0.0564899	41.14	30.34	1	8	8	13	568000000	323	34.5	5.96
CCNA_02562	stpA	Stalk cross-band protein StpA	A0A0H3CCF8		0.684288	-0.00861828	0.474584	17.07	10.32	1	5	5	6	516000000	533	59.1	8.75
CCNA_03554	fzeB	Esterase lipase family protein FzeB	A0A0H3CDE1		0.679304	0.0627008	0.231751	87.64	36.07	1	14	15	39	4050000000	438	44.3	9.96
CCNA_01038	CCNA_01038	Glyoxalase family protein	A0A0H3C765		0.676873	0.123052	0.755633	7.03	26.36	1	3	3	3	578000000	129	13.7	5.05
CCNA_00259	CCNA_00259	Uncharacterized protein	A0A0H3C362		0.672498	0.313	0.411789	5.7	18.22	1	3	3	3	47700000	236	25.8	4.75
CCNA_03185	CCNA_03185	Glutathione S-transferase	A0A0H3CBN5		0.672069	0.0920245	0.166064	15.49	26.92	1	4	4	4	454000000	208	22.9	7.08
CCNA_02269	CCNA_02269	L-aminopeptidase/D-esterase dmpA	A0A0H3C8M9		0.670882	0.166277	0.365209	10.56	12.42	1	3	3	3	262000000	330	33.5	5.72
CCNA_03107	CCNA_03107	Cytidine deaminase	A0A0H3CBF2		0.669571	0.264939	0.140768	15.74	23.57	1	3	3	7	226000000	140	14.6	5.24
CCNA_03740	CCNA_03740	Cysteine synthase	A0A0H3CE62	Amino acid metabolism	0.669477	0.066014	1.09745	181.64	71.95	1	14	15	55	5070000000	328	34.2	6.15
CCNA_01416	CCNA_01416	3-hydroxyisobutyrate dehydrogenase	A0A0H3C9B4	Amino acid metabolism	0.669463	-0.548823	0.0489599	23.12	34.56	1	8	8	9	482000000	298	30.3	5.3
CCNA_02540	CCNA_02540	N-acyl-L-amino acid amidohydrolase	A0A0H3C9C6		0.668249	0.305998	0.366619	71.86	35.88	1	14	14	27	1830000000	432	45.9	7.3
CCNA_03506	CCNA_03506	UPF0301 protein CCNA_03506	B8H5C6		0.66786	0.170427	0.449448	17.76	21.03	1	3	3	5	197000000	195	21.2	4.72
CCNA_01089	CCNA_01089	Uncharacterized protein	A0A0H3C7A5		0.667721	0.0190983	0.214014	26.12	19.54	1	9	9	11	99300000	563	60.7	9.33
CCNA_03301	acrB	Cation/multidrug efflux pump AcrB	A0A0H3CCS3		0.667034	0.15657	0.590231	24.84	8.45	1	8	8	8	247000000	1041	111.2	5.59
CCNA_02615	hmgA	Homogentisate 1,2-dioxygenase	B8H072	Amino acid metabolism	0.659967	0.301024	0.156098	13.07	13.65	1	4	4	4	95300000	425	46.6	6.37
CCNA_01698	CCNA_01698	Endo-1,3-1,4-beta glucanase-related protein	A0A0H3C8R4		0.658089	-0.125531	0.124696	9.99	19.92	1	4	4	4	285000000	261	27.7	7.62
CCNA_03218	CCNA_03218	Periplasmic multidrug efflux lipoprotein	A0A0H3CCK1		0.656079	0.485056	0.233341	7.62	14.53	1	4	4	4	72200000	358	37.2	8.16
CCNA_03309	CCNA_03309	Homoserine O-acetyltransferase	A0A0H3CCS8	Amino acid metabolism	0.654225	0.544996	0.646691	31.77	44.41	1	10	10	10	436000000	358	38.9	8.35
CCNA_01176	CCNA_01176	Uncharacterized protein	A0A0H3C8U1		0.65398	-0.552599	0.434542	10.01	28.57	1	3	3	4	260000000	119	13	7.52
CCNA_01121	CCNA_01121	MA superfamily peptidase	A0A0H3C5N3		0.65239	0.953825	0.838892	11.06	7.74	1	4	4	4	96400000	504	55	7.71
CCNA_00121	CCNA_00121	Uncharacterized protein	A0A0H3C2T4		0.651504	0.36187	0.394416	6.76	25	1	3	3	3	72300000	152	16.1	6.13
CCNA_02725	CCNA_02725	Choline dehydrogenase	A0A0H3CBD0	Amino acid metabolism	0.649342	-0.108766	0.441838	13.93	9.01	1	4	5	5	78000000	555	60.1	6.89
CCNA_02733	CCNA_02733	Glutaminyl-peptide cyclotransferase	A0A0H3CAK7		0.648382	0.177732	-0.0658021	8.86	13.08	1	4	4	4	127000000	260	28.9	5.59
CCNA_01493	CCNA_01493	Cysteine synthase	A0A0H3C9I7	Amino acid metabolism	0.647167	-0.024343	0.274655	18.23	28.31	1	7	7	7	352000000	332	35.1	5.88
CCNA_02131	celD	Glucan 1,4-beta-glucosidase	A0A0H3C9L1		0.646617	0.317043	0.767327	13.06	3.17	1	1	3	5	347000000	821	86.4	6.77
CCNA_03808	CCNA_03808	Organic solvent resistance transport system Ttg2C protein	A0A0H3CE51		0.644654	0.222867	0.232802	22.91	37.06	1	6	6	10	1710000000	170	17.1	5.03
CCNA_02891	CCNA_02891	Beta-galactosidase	A0A0H3CBS5		0.642816	0.594678	-0.115816	29.95	23.25	1	11	11	12	386000000	628	68.2	8.02
CCNA_03347	CCNA_03347	N-acyl-L-amino acid amidohydrolase	A0A0H3CEN1		0.641049	-0.0578373	-0.0876493	17.04	14.35	1	6	6	6	181000000	474	50.7	7.06
CCNA_03207	CCNA_03207	Uncharacterized protein	A0A0H3CBQ6		0.63882	0.332159	0.553948	50.32	38.91	1	9	9	15	783000000	275	31.1	7.33
CCNA_03431	CCNA_03431	Membrane-bound lytic murein transglycosylase B	A0A0H3CBK3		0.638532	0.196818	0.543512	50.94	44.34	1	13	13	19	515000000	433	46.1	5.69
CCNA_00074	CCNA_00074	Multifunctional fatty acid oxidation complex subunit alpha FadJ	A0A0H3C4F3	Fatty acid degradation	0.638307	0.084327	0.352247	174.47	42.7	1	26	26	56	2200000000	733	77.9	6.74
CCNA_02555	CCNA_02555	Adenosine 5'-monophosphoramidase	A0A0H3CAT7		0.637194	0.130346	0.153573	31.69	54.86	1	7	7	9	423000000	144	15.5	6.38
CCNA_02209	CCNA_02209	Quinone oxidoreductase	A0A0H3C995		0.636779	-0.215638	-0.232818	2.11	8.53	1	3	3	3	11800000	340	35	9.61
CCNA_00079	CCNA_00079	MerR-family transcriptional regulator	A0A0H3C4F7		0.636221	-0.36106	-0.0700721	7.84	23.9	1	3	3	3	57200000	159	18.6	9.16
CCNA_03719	uppP	Undecaprenyl-diphosphatase	B8H6C3		0.63552	0.568376	0.740523	8.9	11.28	1	3	3	3	197000000	266	28.7	8.28
CCNA_01168	CCNA_01168	3-ketoacyl-CoA thiolase	A0A0H3C6M9		0.633247	0.0343776	-0.0697603	11.78	10.28	2	4	4	4	97800000	399	41	6.44
CCNA_03686	CCNA_03686	Alpha2 macroglobulin domain-containing extracellular protein	A0A0H3CDR9		0.627431	0.0599821	0.326684	93.14	21.77	1	31	32	36	516000000	1686	179.1	7.47
CCNA_00216	CCNA_00216	Hot dog superfamily protein	A0A0H3C5E6		0.624388	0.420499	0.67831	10.78	39.23	1	5	5	5	568000000	130	14	5.54
CCNA_01353	CCNA_01353	Myo-inositol-hexaphosphate 3-phosphohydrolase	A0A0H3C7P7		0.624095	1.01321	0.0740464	45.03	29.93	1	18	18	19	351000000	675	70.5	5.25
CCNA_00582	CCNA_00582	Uncharacterized protein	A0A0H3C5T5		0.622981	0.730197	1.43214	13.25	25.41	1	3	3	6	477000000	185	20.3	7.62
CCNA_02293	CCNA_02293	Thiol:disulfide interchange protein tlpA	A0A0H3CAB2		0.621446	0.139672	0.292991	30.53	34.76	1	7	7	10	1460000000	210	22.9	8.7
CCNA_01110	CCNA_01110	2-dehydro-3-deoxygluconokinase	A0A0H3C5K3		0.620394	0.512657	0.639838	34.79	33.44	1	7	7	10	471000000	308	32.7	5.63
CCNA_02240	CCNA_02240	Glycerophosphoryl diester phosphodiesterase	A0A0H3C9X0		0.617981	0.188362	0.208242	23.39	24.9	1	5	5	7	197000000	257	28.3	5.68
CCNA_01545	CCNA_01545	NAD(FAD)-utilizing dehydrogenase	A0A0H3C7P9		0.617643	-0.406219	-0.294092	9.41	9.67	1	3	3	3	46900000	393	41.4	8.48
CCNA_02265	msrB	Peptide methionine sulfoxide reductase MsrB	B8GY23		0.61728	0.172943	-0.0700598	14.1	20.75	1	4	4	6	321000000	159	17.3	6.4
CCNA_00075	CCNA_00075	3-ketoacyl-CoA thiolase	A0A0H3C565	Fatty acid degradation	0.616994	0.0730533	0.289282	59.19	38.15	1	13	13	20	1900000000	401	41.8	5.31
CCNA_00327	CCNA_00327	FMN-binding nitroreductase family enzyme	A0A0H3C5M4		0.613008	-0.130787	0.225823	8.88	25	1	4	4	4	142000000	220	24.7	5.68
CCNA_02037	lon	Lon protease	B8GX12		0.611288	-0.0355325	-0.0355325	122.63	41.93	1	29	30	52	1520000000	799	88.2	6.43
CCNA_00361	CCNA_00361	Hot dog superfamily thioesterase	A0A0H3C3E4		0.606355	0.680482	0.574308	7.81	10.16	1	3	3	3	156000000	315	34.4	6.6
CCNA_02082	tatA	Sec-independent protein translocase protein TatA	B8GX57		0.604349	0.383745	0.758686	36.26	41.89	1	4	4	14	2780000000	74	7.9	8.5
CCNA_01124	CCNA_01124	Histidinol-phosphate aminotransferase	A0A0H3C7D1	Amino acid metabolism	0.604111	-0.00152263	2.33375	7.53	12.39	1	4	4	4	60100000	347	37.1	8.37
CCNA_03408	CCNA_03408	ABC transporter ATP-binding protein	A0A0H3CC83		0.60238	0.703282	0.535449	24.25	24.59	1	6	6	8	418000000	305	32.8	7.14
CCNA_01382	CCNA_01382	Long-chain-fatty-acid--CoA ligase	A0A0H3C6D9		0.602193	-0.298532	0.15749	28.6	23.67	1	10	10	10	297000000	583	63.7	5.8
CCNA_00024	CCNA_00024	Uroporphyrin-III C-methyltransferase/Precorrin-2 dehydrogenase/Sirohydrochlorin ferrochelatase	A0A0H3C2J6		0.600795	0.416614	0.352422	33.9	37.5	1	9	9	10	288000000	296	30.9	6.43
CCNA_02173	CCNA_02173	ABC transporter ATP-binding protein	A0A0H3C9Q6		0.598592	-0.123555	0.406555	37.65	49	1	11	11	16	428000000	249	26.9	9.19
CCNA_02558	CCNA_02558	Enantioselective peptide amidase	A0A0H3C9E2	Amino acid metabolism	0.59644	0.341525	0.14431	31.92	16.1	1	8	8	11	224000000	528	54.9	8.57
CCNA_02378	CCNA_02378	SIMPL family protein	A0A0H3CAI1		0.595509	0.201522	0.428279	27.09	22.98	1	4	4	9	582000000	248	25.5	8.81
CCNA_03102	CCNA_03102	Uncharacterized protein	A0A0H3CCD8		0.594624	0.466545	0.291828	68.69	40.49	1	15	15	24	676000000	494	49.4	6.43
CCNA_02091	CCNA_02091	Uncharacterized protein	A0A0H3C8X9		0.594154	0.341081	0.361452	11.05	11.76	1	3	3	4	272000000	306	34	5.06
CCNA_03693	CCNA_03693	Creatinine amidohydrolase family protein	A0A0H3CFN8		0.593065	0.796869	0.861721	6.93	12.75	1	3	3	3	267000000	251	27	6.52
CCNA_00934	CCNA_00934	Uncharacterized protein	A0A0H3C5Z6		0.591898	0.605073	0.454394	8.49	22.54	1	4	4	4	285000000	173	18.9	8.05
CCNA_00843	CCNA_00843	Endo-beta-mannanase	A0A0H3C6N2		0.59172	-0.299812	-0.406976	6.86	6.11	1	3	3	3	44100000	442	48.6	7.87
CCNA_03810	CCNA_03810	Organic solvent resistance transport system ATP-binding protein	A0A0H3CG33		0.584151	0.228289	0.330499	35.58	35.94	1	9	9	12	734000000	256	27.5	9.31
CCNA_01688	CCNA_01688	Potassium channel protein	A0A0H3CA15		0.583869	0.299458	0.232661	13.5	14.41	1	4	5	6	808000000	347	37.3	6.58
CCNA_03816	CCNA_03816	Peptidyl-dipeptidase DCP	A0A0H3CG38		0.5835	0.2335	0.544947	130.34	38.42	1	25	25	47	2000000000	708	78.5	7.46
CCNA_03602	CCNA_03602	Patatin family phospholipase domain protein	A0A0H3CCM4		0.580619	0.17018	-0.00613587	5.82	7.55	1	3	3	3	29900000	424	45.5	6.83
CCNA_02352	CCNA_02352	Membrane-bound aldehyde dehydrogenase, large subunit	A0A0H3CA84		0.578514	0.203931	0.320081	76.59	25.55	1	16	16	26	844000000	724	76.3	8.31
CCNA_00140	gshB	Glutathione synthetase	A0A0H3C3V4	Amino acid metabolism	0.578322	0.250279	0.317615	34.49	30.91	1	10	10	11	1360000000	317	34.9	5.85
CCNA_00966	pdxH	Pyridoxine/pyridoxamine 5'-phosphate oxidase	B8H292		0.576407	0.34034	0.496727	15.01	27.48	1	5	5	5	189000000	222	25.2	6.81
CCNA_00200	CCNA_00200	2OG-Fe(II) oxygenase superfamily protein	A0A0H3C4P2		0.574418	-0.145333	-0.178186	114.67	43.09	1	13	13	37	3490000000	311	34.7	5.97
CCNA_00088	CCNA_00088	HerA helicase-related ATPase	A0A0H3C2P9		0.572277	0.547897	0.568352	47.71	34.05	1	11	11	15	316000000	514	55.3	6.14
CCNA_01395	fzeA	Electron transfer flavoprotein-ubiquinone oxidoreductase FzeA	A0A0H3C7Z9		0.571748	-0.139952	0.15618	62.49	33.87	1	15	15	20	1270000000	558	60.1	6.64
CCNA_01352	CCNA_01352	Two component sensor histidine kinase	A0A0H3C728		0.570233	0.149885	0.302255	29.34	30.02	1	13	13	14	364000000	543	59.5	6.19
CCNA_03603	CCNA_03603	Beta-lactamase family protein	A0A0H3CDJ1		0.567968	0.447037	0.57406	49.93	37.57	1	16	16	18	334000000	575	60.3	8.72
CCNA_03381	CCNA_03381	Glycerophosphoryl diester phosphodiesterase	A0A0H3CC62		0.567066	1.30349	-0.071195	53.37	49.44	1	12	12	16	759000000	356	37.9	8.03
CCNA_02614	CCNA_02614	Fumarylacetoacetase superfamily protein	A0A0H3CB03	Amino acid metabolism	0.5603	0.00731715	0.305204	13.17	14.33	1	4	4	5	998000000	335	35.4	5.25
CCNA_02779	CCNA_02779	LysM family peptidoglycan binding protein	A0A0H3C9Z0		0.5603	0.538019	0.937536	6.06	9.03	1	3	3	3	73100000	454	49.9	8.32
CCNA_01195	CCNA_01195	LacI-family transcriptional regulator	A0A0H3C7J3		0.559112	0.420108	0.474532	15.7	19.35	1	7	7	7	939000000	341	37	7.21
CCNA_00399	CCNA_00399	Zinc metallohydrolase, glyoxalase II family	A0A0H3C3I8		0.557063	-0.209827	0.233508	13.56	15.07	1	4	4	4	125000000	365	40.3	5.62
CCNA_01558	kduI	4-deoxy-L-threo-5-hexosulose-uronate ketol-isomerase	B8H5V5		0.553323	-0.115597	-0.0947826	31.97	32.97	1	7	7	8	528000000	279	31	5.34
CCNA_01832	CCNA_01832	Beta-glucosidase	A0A0H3C8A9		0.551419	-0.101356	0.226366	24.74	17.59	1	12	13	13	167000000	762	81	7.55
CCNA_02178	CCNA_02178	Short-chain alcohol dehydrogenase	A0A0H3C9R0		0.551027	-0.325336	0.132888	32.22	45.51	1	11	11	14	862000000	301	31.5	5.39
CCNA_00580	CCNA_00580	AAA ATPase domain protein	A0A0H3C522		0.550102	1.2683	0.0232074	12.79	5.45	1	4	4	4	71900000	1027	111.1	7.74
CCNA_01274	CCNA_01274	Piperideine-6-carboxylate dehydrogenase	A0A0H3C7Q9	Fatty acid degradation	0.548359	0.257783	0.258475	19.2	16.96	1	7	7	7	192000000	507	53.6	6.39
CCNA_01170	CCNA_01170	TonB-dependent receptor	A0A0H3C7G8		0.546309	1.91086	-0.072692	22.4	19.75	1	12	12	12	241000000	881	96.9	6.74
CCNA_00302	CCNA_00302	Imidazolonepropionase-related amidohydrolase	A0A0H3C5L3		0.546291	-0.0261093	0.194114	28.83	26.34	1	10	10	11	550000000	429	44.2	7.37
CCNA_02743	CCNA_02743	TonB dependent receptor	A0A0H3C9W4		0.54443	-0.419722	-0.276104	79.05	31.8	1	20	20	30	600000000	802	86.7	8.51
CCNA_03572	CCNA_03572	Uncharacterized protein	A0A0H3CCJ9		0.54372	-0.302086	0.544873	5.61	32.87	1	5	5	5	171000000	143	15.9	6.7
CCNA_03467	CCNA_03467	Zinc-dependent metalloprotease, MMP subfamily 2	A0A0H3CF07		0.541972	0.0245833	0.0828065	39.81	23.86	1	17	17	17	261000000	834	88.9	6.62
CCNA_00115	CCNA_00115	TolB protein	A0A0H3C2S9		0.541696	0.0978087	0.136862	94.69	34.36	1	30	30	44	697000000	1109	119	6.92
CCNA_00313	CCNA_00313	Peptidase, M14 family	A0A0H3C5L8		0.541695	0.313378	0.0851465	60.22	30.54	1	17	17	22	576000000	609	67.6	6.65
CCNA_02622	CCNA_02622	M61 glycyl aminopeptidase	A0A0H3CCL1		0.538773	0.233628	0.196528	58.84	36.73	1	14	14	20	817000000	618	68	7.21
CCNA_03484	CCNA_03484	NfeD-related membrane protease regulator	A0A0H3CD70		0.535309	0.0918083	0.112629	5.73	23.38	1	3	3	3	391000000	154	16.5	5.45
CCNA_02839	glnE	Glutamate-ammonia-ligase adenylyltransferase	A0A0H3CBN1		0.531451	0.0166525	0.112722	23.16	11.06	1	9	9	9	128000000	958	103.5	6.54
CCNA_03748	CCNA_03748	dTDP-4-dehydrorhamnose 3,5-epimerase	A0A0H3CD10		0.53063	-0.0918143	-0.13713	16.92	20	1	3	3	6	401000000	185	20.5	5.77
CCNA_02715	CCNA_02715	MASE1-family sensor histidine kinase	A0A0H3CBC1		0.530567	-0.26684	-0.180482	9.61	5.05	1	3	3	3	88400000	693	74.1	7.14
CCNA_02457	CCNA_02457	Nitropropane dioxygenase/trans-enoyl-CoA reductase family protein	A0A0H3CC55	Nitrogen metabolism	0.528241	-0.0298471	0.276016	39.33	45.37	1	12	12	15	636000000	335	35.5	5.69
CCNA_03261	queE	7-carboxy-7-deazaguanine synthase	A0A0H3CBX3		0.525707	-0.445528	-0.2592	10.55	17.14	1	4	4	4	125000000	210	22.7	4.86
CCNA_02684	CCNA_02684	Cyclopropane fatty acid synthase-like protein	A0A0H3CCT6		0.525702	0.0407642	0.549339	7.19	10.95	1	3	3	3	45600000	347	39.2	6.54
CCNA_02353	CCNA_02353	Membrane-bound aldehyde dehydrogenase iron-sulfur protein	A0A0H3CAF9		0.52475	0.23816	-0.143628	8.48	19.48	1	3	3	6	393000000	154	15.9	7.55
CCNA_03681	CCNA_03681	ABC transporter ATP-binding protein	A0A0H3CDR3		0.524195	0.202	-0.0827777	29.8	32.65	1	8	8	12	687000000	294	32	6.89
CCNA_02087	CCNA_02087	Deoxyguanosinetriphosphate triphosphohydrolase-like protein	B8GX62		0.521837	0.0312163	0.317552	30.14	30.2	1	10	10	13	511000000	394	44.6	6.16
CCNA_01677	CCNA_01677	Carboxypeptidase G2	A0A0H3C8N3		0.521586	0.0866872	-0.238348	23.38	22.46	1	6	6	9	574000000	414	43.5	6.2
CCNA_02887	rutD	Putative aminoacrylate hydrolase RutD	B8H1Q3		0.518759	-0.048187	0.934274	6.81	10.41	1	3	3	3	63900000	269	29.5	6.8
CCNA_03184	CCNA_03184	Acyl-CoA dehydrogenase	A0A0H3CAZ0		0.515195	-0.133392	0.143354	19.85	17.2	1	8	8	8	247000000	564	60.9	5.33
CCNA_02130	CCNA_02130	Pyruvate kinase	A0A0H3C915		0.515058	0.536622	0.736772	45.23	34.87	1	12	12	15	521000000	476	50.6	6.48
CCNA_00555	glnC	Nitrogen regulatory protein P-II	A0A0H3C637		0.512563	0.385518	0.603711	21.43	51.75	1	4	4	10	577000000	114	12.2	8.4
CCNA_03336	ybgF	Tol system periplasmic component YbgF	A0A0H3CBB8		0.511465	0.105891	0.426931	29.22	24.65	1	6	6	13	1210000000	284	30.5	8.35
CCNA_00220	CCNA_00220	Thiol-disulfide isomerase and thioredoxin	A0A0H3C425		0.511108	0.228007	1.44865	50.33	44.28	1	8	8	17	1610000000	201	21.3	9.47
CCNA_01478	CCNA_01478	CRP-family transcription regulator	A0A0H3C6P7		0.511079	0.253864	0.297117	5.13	14.11	1	3	3	3	75700000	248	27.7	6.95
CCNA_00204	kefB	Glutathione-regulated potassium-efflux system protein kefB	A0A0H3C409		0.506067	0.237165	0.381387	10.74	6.32	1	4	4	4	55700000	633	67.4	6.58
CCNA_01834	CCNA_01834	Oxidoreductase	A0A0H3C977		0.50422	0.209102	0.318024	9.71	5.83	1	5	5	5	597000000	840	85.7	10.45
CCNA_03496	CCNA_03496	UPF0246 protein CCNA_03496	B8H5B6		0.502124	0.16957	0.325123	27.99	38.43	1	8	8	9	555000000	255	28.4	8.09
CCNA_02384	CCNA_02384	Very-long-chain acyl-CoA synthetase	A0A0H3CAI6		0.498866	-0.149662	0.15676	54.68	25.34	1	17	17	24	623000000	596	66.4	7.93
CCNA_02180	CCNA_02180	Iron-sulfur cluster carrier protein	A0A0H3CBE0		0.496216	0.111645	0.198162	37.68	42.08	1	13	13	13	475000000	366	37.9	6.18
CCNA_00759	CCNA_00759	TonB-dependent receptor	A0A0H3C4J3		0.4932	2.03858	-0.351013	112.07	34.22	1	22	22	37	1350000000	824	89.4	8.92
CCNA_01672	CCNA_01672	Transglutaminase-like enzyme	A0A0H3C8M8		0.491645	0.299106	1.046	14.51	24.62	1	6	6	6	229000000	325	36.9	5.8
CCNA_00698	CCNA_00698	Uncharacterized protein	A0A0H3C5D3		0.490767	-0.0632424	0.402978	15.29	32.12	1	6	6	6	186000000	165	17.7	9.57
CCNA_01451	cspD	Cold shock protein cspD	A0A0H3C7D5		0.490122	-0.0283765	0.260758	8.91	27.04	1	4	4	4	122000000	196	21.4	6.14
CCNA_00357	CCNA_00357	Secretory tripeptidyl aminopeptidase	A0A0H3C4C7		0.487298	0.100555	-0.199633	13.2	13.47	1	6	6	7	575000000	475	50.6	7.3
CCNA_00552	CCNA_00552	Cupin superfamily protein	A0A0H3C403		0.485922	0.300428	0.484063	10.56	34.62	1	4	4	4	246000000	156	16.9	4.87
CCNA_02658	CCNA_02658	3-hydroxybutyryl-CoA dehydratase	A0A0H3CCN9		0.485101	-0.0314894	0.0841073	23.57	24.15	1	5	5	9	959000000	265	27.6	6.87
CCNA_03405	CCNA_03405	RpsU-divergently transcribed protein	A0A0H3CD66		0.483976	0.382539	0.258659	24.51	35.56	1	6	6	7	248000000	225	24.2	6.37
CCNA_03851	hisH	Imidazole glycerol phosphate synthase subunit HisH	A0A0H3CEI7	Amino acid metabolism	0.482804	0.0670054	0.139025	18.9	21.6	1	3	3	5	330000000	213	22.6	6.13
CCNA_00749	CCNA_00749	Ferrous iron transport protein B	A0A0H3C5G5		0.478861	0.594922	0.382711	47.05	20.13	1	12	13	17	717000000	631	68.1	8.29
CCNA_03674	CCNA_03674	Uncharacterized protein	A0A0H3CC69		0.478445	0.445463	1.10521	61.55	52.63	1	5	5	23	13200000000	114	11.9	8.56
CCNA_01520	CCNA_01520	Uncharacterized protein	A0A0H3C9L7		0.477047	0.41419	0.342464	15.37	36.29	1	3	3	5	305000000	124	14	5
CCNA_00859	CCNA_00859	Acetyltransferase, GNAT family	A0A0H3C7Z7		0.475418	0.515298	0.362167	26.16	30.85	1	7	7	7	457000000	295	32.3	5.47
CCNA_01967	CCNA_01967	Uncharacterized protein	A0A0H3C9J2		0.475255	0.216298	0.038889	5.06	31.52	1	4	4	5	113000000	165	17	9.99
CCNA_00593	CCNA_00593	Uncharacterized protein	A0A0H3C5U3		0.474953	0.742252	0.258462	7.45	8.16	1	3	3	3	70700000	527	55.2	8.46
CCNA_02912	CCNA_02912	Prolyl 4-hydroxylase, alpha subunit	A0A0H3CBT9		0.47306	0.481192	0.232679	21.41	26.75	1	5	5	7	403000000	243	27	6.54
CCNA_00985	ptrB	Protease II PtrB	A0A0H3C724		0.472545	0.104776	0.199029	63.15	23.56	1	17	17	24	1080000000	730	80.5	6.51
CCNA_03597	CCNA_03597	Acetylglutamate kinase	A0A0H3CCM0		0.471059	0.154392	0.799362	10.74	25.56	1	3	3	3	232000000	133	15	4.46
CCNA_03835	CCNA_03835	3-oxoacyl-(Acyl-carrier-protein) synthase	A0A0H3CCM3		0.470791	-0.322106	-0.129684	29.97	19.35	1	6	6	11	1570000000	403	42.4	5.59
CCNA_01204	CCNA_01204	dTDP-glucose 4,6-dehydratase	A0A0H3C7D3		0.470492	0.151688	0.258958	13.87	14.92	1	4	4	4	157000000	315	35.2	6.99
CCNA_02223	CCNA_02223	Beta-lactamase, type II	A0A0H3C8I8		0.469241	-0.258943	0.0246621	23.4	22.49	1	5	5	6	608000000	289	30.9	8.91
CCNA_01828	CCNA_01828	Uncharacterized protein	A0A0H3C8W7		0.46433	-0.137665	0.485772	12.38	25.65	1	3	4	4	224000000	191	20.9	9.58
CCNA_02302	CCNA_02302	1-acyl-sn-glycerol-3-phosphate acyltransferase	A0A0H3CA30		0.462621	-0.206947	0.00429374	8.51	12.29	1	3	4	5	269000000	236	26.4	9.64
CCNA_03746	CCNA_03746	Acetylornithine deacetylase	A0A0H3CFT4	Amino acid metabolism	0.461179	0.148392	0.337235	14.34	14.07	1	4	4	4	477000000	391	41.4	5.38
CCNA_01786	CCNA_01786	EcsC family protein	A0A0H3CAB3		0.460933	0.177513	0.22138	12.5	23.17	1	4	4	4	135000000	246	26.8	6.81
CCNA_01673	CCNA_01673	AlphaE superfamily protein	A0A0H3C9Z8		0.460738	0.303011	1.3734	6.36	11.43	1	4	4	4	133000000	315	34.9	5.41
CCNA_02232	CCNA_02232	TonB-dependent receptor	A0A0H3CBJ0		0.460312	1.91878	-0.0745103	119.8	44.23	1	28	28	43	1410000000	771	82.9	5.44
CCNA_00809	CCNA_00809	Quinone oxidoreductase	A0A0H3C6C3		0.457747	-0.0427117	0.500618	12.86	14.2	1	4	4	4	114000000	331	34.7	6.57
CCNA_03637	CCNA_03637	Triphosphate tunnel metalloenzyme family protein	A0A0H3CDM4		0.456683	0.193767	0.212209	9.63	8.45	1	4	4	4	81700000	509	55.2	6.58
CCNA_03610	CCNA_03610	Methyltransferase	A0A0H3CDJ7		0.455457	0.609652	0.690029	15.43	34.42	1	6	7	8	187000000	276	29.6	5.08
CCNA_00172	pulD	Type II secretion pathway protein D	A0A0H3C3Y1		0.454517	1.01209	-0.0909524	33.13	27.95	1	13	13	14	309000000	687	71.7	7.52
CCNA_02661	CCNA_02661	M16 family peptidase	A0A0H3CB39		0.454102	1.17686	0.411502	186.5	43.1	1	31	31	68	1650000000	935	100.3	8
CCNA_02699	CCNA_02699	Guanine deaminase	A0A0H3CCV3		0.452188	-0.167641	-0.206072	11.4	11.45	1	4	4	4	71200000	428	46.1	5.83
CCNA_00564	cenK	Sensory transduction protein kinase CenK	A0A0H3C509		0.451579	0.13179	0.32577	14.4	12.77	1	6	6	6	98700000	501	53.8	6.19
CCNA_02966	CCNA_02966	Non-specific DNA-binding protein Dps/iron-binding ferritin-like antioxidant protein/ferroxidase	A0A0H3CBW7		0.451458	0.538921	0.992604	31.55	53.46	1	7	7	12	2990000000	159	17.5	5.19
CCNA_02881	CCNA_02881	Oxoglutarate semialdehyde dehydrogenase	A0A0H3CBS0		0.450142	0.787896	-0.788289	82	18.56	1	7	7	23	806000000	528	54.2	5.78
CCNA_01345	CCNA_01345	Short chain dehydrogenase	A0A0H3C943		0.446674	0.111729	0.239558	17.73	25	1	5	5	6	110000000	260	26.9	7.15
CCNA_01492	CCNA_01492	3-mercaptopyruvate sulfurtransferase	A0A0H3C879	Amino acid metabolism	0.445073	0.387121	0.188377	36.71	31.23	1	6	6	11	639000000	285	30.7	5.95
CCNA_02842	CCNA_02842	Two-component sensor histidine kinase	A0A0H3CAU7		0.441852	0.174885	0.286508	19.96	17.09	1	6	6	6	173000000	468	50.1	5.25
CCNA_02172	CCNA_02172	ABC-type transporter, permease component	A0A0H3C964		0.440937	-0.164268	0.213913	18.63	13.47	1	6	6	7	314000000	401	42.8	9.76
CCNA_01855	CCNA_01855	Superoxide dismutase	A0A0H3C8Y7		0.436404	1.43233	-0.0887775	83.24	34.45	1	8	8	31	3280000000	238	25.7	8.88
CCNA_03827	CCNA_03827	Bifunctional phosphopantothenoylcysteine decarboxylase/phosphopantothenate synthase	A0A0H3CEG5		0.435933	0.0302939	0.229482	38.51	27.64	1	7	7	10	392000000	398	41.5	6.35
CCNA_02463	CCNA_02463	UDP-N-acetylglucosamine 4-epimerase	A0A0H3CC61		0.433963	0.14951	-0.113525	8.85	11.42	1	3	3	3	93700000	324	35.4	6.01
CCNA_00272	CCNA_00272	RmuC family protein	A0A0H3C465		0.432014	0.263994	0.375406	18.62	23.54	1	8	9	9	272000000	429	46.5	6.04
CCNA_03421	CCNA_03421	2-polyprenylphenol 6-hydroxylase accessory protein ubiB	A0A0H3CD82		0.430579	0.289896	0.560497	28.53	25.72	1	9	9	10	155000000	451	49.3	6.4
CCNA_03407	CCNA_03407	Sodium export permease protein	A0A0H3CBI4		0.429022	0.465664	0.512698	22.11	14.71	1	6	6	8	319000000	476	50.1	9.82
CCNA_02657	CCNA_02657	Uncharacterized protein	A0A0H3CB58		0.420843	-0.179409	0.0674777	5.23	21.72	1	4	4	4	194000000	198	21.4	5.15
CCNA_03177	CCNA_03177	Methylmalonyl-CoA mutase MeaA-like protein	A0A0H3CCK3		0.420729	-0.0447383	0.147197	24.19	15.41	1	10	10	10	78600000	662	72.3	5.47
CCNA_02203	CCNA_02203	YceI-like domain protein	A0A0H3C990		0.420168	0.427828	0.468914	40.07	37.5	1	6	6	14	1820000000	192	20.3	9.2
CCNA_00282	CCNA_00282	Conserved cell surface protein	A0A0H3C471		0.416248	0.144621	0.77898	19.59	34.55	1	4	4	8	1810000000	110	11.2	5.33
CCNA_00072	CCNA_00072	Uncharacterized protein	A0A0H3C2N3		0.415448	0.122589	0.39688	32.02	36.58	1	8	8	12	656000000	298	30.8	5.76
CCNA_01479	CCNA_01479	Tetratricopeptide repeat family protein	A0A0H3C7F9		0.415409	0.0829986	0.0103632	30.41	23	1	16	16	16	224000000	687	75.1	9.42
CCNA_02279	CCNA_02279	Disulfide bond formation protein B	A0A0H3CBN9		0.41483	0.224403	0.425976	18.64	17.7	1	4	4	8	397000000	209	22.2	8.46
CCNA_02914	CCNA_02914	Zinc metalloprotease	A0A0H3CAA6		0.414258	0.109472	0.140192	54.23	38.86	1	17	17	19	454000000	543	58.8	7.09
CCNA_02686	CCNA_02686	N-carbamoyl-L-amino acid hydrolase	A0A0H3CAG9		0.414088	-0.456982	-0.321928	16.91	18.5	1	5	5	5	147000000	427	43.8	5.33
CCNA_02458	CCNA_02458	Methylmalonyl-CoA mutase beta subunit	A0A0H3C946	Amino acid metabolism	0.410096	-0.267976	-0.108271	15.8	20.7	1	7	7	7	120000000	483	50	5.3
CCNA_00544	CCNA_00544	Acetyl-CoA acetyltransferase	A0A0H3C5Q0	Fatty acid degradation	0.409469	0.974773	0.834098	210.58	58.06	1	17	17	59	5180000000	391	40.1	6.33
CCNA_00892	ptsP	Phosphoenolpyruvate-protein phosphotransferase PtsP	A0A0H3C823		0.407913	0.0888093	0.237542	45.59	21.62	1	17	17	18	452000000	754	82.6	5.86
CCNA_03579	CCNA_03579	Uncharacterized protein	A0A0H3CDR1		0.407245	1.00353	1.76246	6.53	26.47	1	3	3	3	1060000000	102	10.8	6.95
CCNA_01911	CCNA_01911	Glyoxalase family protein	A0A0H3CAM2		0.405115	-0.176184	-0.112531	12.53	42.28	1	4	4	5	297000000	123	13.3	4.78
CCNA_00766	CCNA_00766	Cobalamin adenosyltransferase family protein	A0A0H3C685		0.404775	-0.0118481	0.152868	28.5	53.13	1	6	6	8	387000000	192	20.7	5.43
CCNA_03873	CCNA_03873	Uncharacterized protein	A0A0H3CDE0		0.403493	0.362032	0.133243	11.77	56.47	1	3	3	3	135000000	85	9.1	5.38
CCNA_00796	fixL	Oxygen sensory histidine kinase FixL	A0A0H3C7U2		0.400445	0.07953	0.162434	19.52	17.78	1	7	7	7	101000000	495	53.5	6.58
CCNA_03743	CCNA_03743	Beta-lactamase family protein	A0A0H3CD04		0.400323	0.0176371	0.620024	30.55	26.51	1	10	10	12	295000000	479	51.3	9.82
CCNA_03285	CCNA_03285	Magnesium and cobalt transport protein CorA	A0A0H3CBZ0		0.39954	-0.146641	0.0270708	6.84	11.49	1	4	4	4	89200000	322	36.1	5.99
CCNA_00356	CCNA_00356	Outer membrane protein	A0A0H3C3D8		0.399124	0.583296	0.119828	27.34	46.85	1	8	8	10	478000000	254	26.2	9.69
CCNA_02712	hfaB	Holdfast attachment protein hfaB	A0A0H3C9T7		0.395701	-0.0647448	-0.101671	20.15	14.24	1	5	5	7	217000000	337	36.2	8.73
CCNA_03244	CCNA_03244	GntR-family transcriptional regulator	A0A0H3CBW0		0.395327	0.147964	0.281503	11.19	13.9	1	2	3	4	88800000	223	24	6.98
CCNA_00810	CCNA_00810	Acetyl esterase	A0A0H3C6L6		0.39481	0.0573559	0.532193	41.56	34.47	1	9	9	13	785000000	380	40.2	7.33
CCNA_02701	CCNA_02701	Xanthine dehydrogenase large subunit	A0A0H3CAI4		0.393723	-0.519549	-0.160851	24.91	12.2	1	9	9	9	109000000	779	82.9	6.62
CCNA_00970	CCNA_00970	Long-chain-fatty-acid--CoA ligase	A0A0H3C895		0.391342	-0.191021	0.0796375	35.93	18.19	1	14	14	15	429000000	1006	106.5	5.83
CCNA_02426	CCNA_02426	Ribonuclease, CafA family	A0A0H3C9R2		0.389371	-0.025091	0.130359	13.49	18.41	1	4	4	4	124000000	353	37.4	6.84
CCNA_03369	CCNA_03369	Uncharacterized protein	A0A0H3CEQ4		0.388814	0.141571	0.603953	14.48	21.47	1	3	3	6	617000000	191	20.4	10.42
CCNA_03872	mnmE	tRNA modification GTPase MnmE	B8GW34		0.387852	0.293644	0.412342	14.41	16.14	1	6	6	6	139000000	446	47.4	5.31
CCNA_03511	surF1	SURF1-like protein	A0A0H3CD96		0.387431	0.0581232	0.252986	9.08	20.18	1	3	3	3	184000000	228	24.7	8.31
CCNA_00591	CCNA_00591	Uncharacterized protein	A0A0H3C436		0.385926	0.389813	0.408453	17.9	18.78	1	9	9	10	182000000	687	75.2	5.43
CCNA_01702	CCNA_01702	NAD-dependent oxidoreductase	A0A0H3C8L5		0.384192	-0.328881	-0.450826	15.29	9.57	1	4	4	6	184000000	376	39.7	6.61
CCNA_01947	CCNA_01947	Thioredoxin peroxidase	A0A0H3CAR2		0.384106	0.107384	-0.0398927	22.3	41.83	1	8	8	10	1310000000	153	16.8	8.09
CCNA_00369	CCNA_00369	Magnesium and cobalt efflux protein corC-like protein	A0A0H3C5Q3		0.383989	0.130279	0.184995	11.95	12.13	1	5	5	5	223000000	437	47.4	4.93
CCNA_01448	glpX	Fructose-1,6-bisphosphatase	A0A0H3C840		0.383169	0.100174	0.224215	27.7	35.02	1	9	9	10	373000000	317	33.4	5.19
CCNA_00824	CCNA_00824	GntR-family transcriptional regulator	A0A0H3C5M5		0.382668	-0.0308115	0.124069	10.49	19.83	1	4	4	5	184000000	242	26.7	6.71
CCNA_01791	pyrG	CTP synthase	B8GW64		0.382538	0.0164228	-0.111175	71.29	38	1	15	15	22	1230000000	550	60.5	5.97
CCNA_00360	CCNA_00360	Alpha/beta hydrolase superfamily protein	A0A0H3C6M5		0.381748	0.525849	0.411083	7.02	15.54	1	4	4	4	490000000	296	32.2	9.61
CCNA_03807	CCNA_03807	Organic solvent resistance transport system Ttg2D protein	A0A0H3CD94		0.381105	0.44075	0.299824	43.67	46.82	1	9	9	16	1660000000	220	23.7	10.35
CCNA_00523	CCNA_00523	Laccase domain protein	A0A0H3C4W1		0.381077	0.0907035	-0.0767532	14.9	27.97	1	6	6	6	182000000	261	28	5.26
CCNA_03494	CCNA_03494	Patatin-like phospholipase	A0A0H3CD81		0.380352	0.171455	-0.0204537	10.16	10.48	1	4	4	4	91800000	353	38.9	5.5
CCNA_00881	CCNA_00881	ABC transporter ATP-binding protein	A0A0H3C816		0.380214	0.248593	-0.00713618	12.43	38	1	6	6	6	97100000	250	26.3	5.77
CCNA_02850	CCNA_02850	Cytochrome c-type biogenesis protein ccmI	A0A0H3CBP2		0.379633	0.484568	0.148308	16	20	1	6	6	6	170000000	370	38.5	5.96
CCNA_01699	CCNA_01699	LacI-family transcriptional regulator	A0A0H3CA26		0.379623	0.0248812	0.101309	13.43	14.63	1	4	4	4	68900000	335	36.3	6.62
CCNA_03213	CCNA_03213	Polyhydroxyalkanoic acid system protein	A0A0H3CCJ7		0.378835	0.226832	0.459967	30.33	55.88	1	5	5	8	531000000	102	10.7	8.63
CCNA_01567	CCNA_01567	Proline iminopeptidase	A0A0H3C8E6		0.37628	0.341122	0.135892	19.76	25.48	1	7	7	8	480000000	361	39.4	5.33
CCNA_03032	CCNA_03032	Leucyl aminopeptidase	A0A0H3CDR6		0.374766	0.103205	0.317382	44.43	41.63	1	13	13	17	350000000	466	49.1	7.2
CCNA_02915	CCNA_02915	TldD/PmbA family protein	A0A0H3CB00		0.3736	0.0574569	0.00146467	29.46	32.88	1	10	10	13	423000000	441	48	7.8
CCNA_01524	flbA	FlbA protein	A0A0H3C8A0		0.373319	-0.0584107	-0.0145654	31.86	22.15	1	12	12	12	284000000	596	65.2	5.31
CCNA_03466	CCNA_03466	ORF6N domain protein	A0A0H3CDC7		0.372917	0.367753	0.38255	9.47	13.86	1	3	3	3	45800000	267	29.4	7.69
CCNA_01517	CCNA_01517	Uncharacterized protein	A0A0H3C851		0.371578	0.132876	0.067967	16.44	23.1	1	6	6	6	208000000	342	37.8	7.59
CCNA_02085	CCNA_02085	Anhydromuramoyl-peptide exo-beta-N-acetylglucosaminidase	A0A0H3C9G9		0.37096	0.0295288	0.231326	61.74	39.71	1	12	12	22	1410000000	345	37	8.16
CCNA_03809	CCNA_03809	Organic solvent resistance transport system permease	A0A0H3CEF2		0.369811	0.307703	0.204843	12.65	16.73	1	5	5	5	229000000	269	28.3	10.21
CCNA_01560	ppc	Phosphoenolpyruvate carboxylase	A0A0H3C8E2		0.369764	0.051014	0.701039	42.2	20.57	1	15	15	16	169000000	909	98.8	6.42
CCNA_03205	CCNA_03205	M28-family zinc peptidase	A0A0H3CE84		0.369259	0.0658669	0.0561012	101.73	54.73	1	27	27	44	1320000000	550	59.1	6.68
CCNA_03371	CCNA_03371	Bacterioferritin	A0A0H3CC54		0.369147	0.181365	0.624272	44.39	45.91	1	6	6	17	1510000000	159	18	4.87
CCNA_03299	CCNA_03299	Outer membrane protein oprM	A0A0H3CB93		0.368421	0.0856087	0.338216	25.99	14.71	1	5	6	11	6740000000	503	52.7	9.29
CCNA_00579	CCNA_00579	Endonuclease	A0A0H3C426		0.36797	1.48149	0.118812	43.79	26.04	1	13	13	18	851000000	599	65.3	5.54
CCNA_03599	asd	Aspartate-semialdehyde dehydrogenase	A0A0H3CDS9	Amino acid metabolism	0.366524	0.179219	1.34813	46.24	37.93	1	8	8	16	3960000000	348	36	5.2
CCNA_03683	CCNA_03683	Maleylpyruvate isomerase	A0A0H3CFM6	Amino acid metabolism	0.366488	0.408806	0.16939	26.72	28.1	1	5	5	8	506000000	210	23	6.68
CCNA_01420	nrdR	Transcriptional repressor NrdR	B8H533		0.365962	0.0311012	0.600021	18.58	45.86	1	7	7	7	658000000	157	17.8	7.77
CCNA_02161	CCNA_02161	TetR-family transcriptional regulator	A0A0H3C9Q1		0.36553	0.261849	0.298449	24.37	34.68	1	7	7	9	357000000	222	25	6.74
CCNA_00647	nrtD	Nitrate transport ATP-binding protein nrtD	A0A0H3C7G7	Nitrogen metabolism	0.364166	0.0960994	1.79309	25.28	26.82	1	6	6	9	647000000	261	28.2	8.06
CCNA_00059	CCNA_00059	Putative NADH dehydrogenase/NAD(P)H nitroreductase CCNA_00059	B8GXF0		0.363802	0.168123	0.547802	107.48	48.21	1	9	9	34	2780000000	195	21.1	5.59
CCNA_02183	miaA	tRNA dimethylallyltransferase	B8GXU1		0.362648	0.0934618	-0.126621	8.24	13.51	1	3	3	3	60100000	296	32.4	6.18
CCNA_00674	CCNA_00674	NAD(FAD)-utilizing dehydrogenase	A0A0H3C4C5		0.358407	0.156439	0.201871	13.43	11.08	1	4	4	4	82900000	415	44	9.66
CCNA_00106	CCNA_00106	2-polyprenyl-6-methoxyphenol hydroxylase	A0A0H3C4H9		0.357916	0.136009	-0.103702	21.68	20.43	1	7	7	7	244000000	421	44.5	8.69
CCNA_03112	CCNA_03112	Magnesium and cobalt efflux protein corB	A0A0H3CDZ1		0.357359	0.0186064	-0.111521	14.92	10.51	1	4	4	5	227000000	428	47.1	5.36
CCNA_01522	CCNA_01522	ATP-dependent protease subunit	A0A0H3C7K1		0.356882	-0.363391	-0.295195	26.13	38.06	1	10	10	11	374000000	289	33	6.21
CCNA_02676	CCNA_02676	Uncharacterized protein	A0A0H3CAD5		0.35641	0.100273	0.493309	6.56	8.39	1	3	3	3	353000000	298	31.6	7.25
CCNA_02137	CCNA_02137	Endoglucanase H	A0A0H3C9N9		0.356376	-0.0126651	0.00592179	37.18	21.4	1	16	16	16	134000000	958	102.2	9.52
CCNA_03076	uvrB	UvrABC system protein B	A0A0H3CCA9		0.355151	0.31089	0.0827633	8.98	9.75	1	7	7	7	89000000	749	84.6	5.44
CCNA_01534	CCNA_01534	Uncharacterized protein	A0A0H3C865		0.354971	0.467162	0.266299	6.59	21.21	1	3	3	4	708000000	132	14.3	9.83
CCNA_01670	cysA	Sulfate/thiosulfate import ATP-binding protein CysA	A0A0H3C7Y9		0.354896	-0.11822	0.466743	12.41	18.29	1	4	4	4	148000000	339	36.4	8.12
CCNA_03272	CCNA_03272	Two-component sensor histidine kinase	A0A0H3CB79		0.354848	-0.346922	-0.12724	18.91	21.35	1	8	9	11	139000000	473	52.3	6.68
CCNA_02444	CCNA_02444	N(4)-(Beta-N-acetylglucosaminyl)-L-asparaginase	A0A0H3CAG6		0.354337	0.651301	0.549481	14.43	13.99	1	5	5	6	177000000	343	35.7	7.77
CCNA_02903	CCNA_02903	Bifunctional D-altronate/D-mannonate dehydratase	A0A0H3CA96		0.353459	0.255294	-0.581901	10.07	10.67	1	3	5	6	308000000	403	44.9	6.27
CCNA_00288	CCNA_00288	ABC-type sulfate transport system, periplasmic component	A0A0H3C475		0.35185	0.0332976	0.637136	36.08	24.36	1	7	7	12	1440000000	349	38.1	9.88
CCNA_03056	CCNA_03056	Limonene-1,2-epoxide hydrolase	A0A0H3CC86		0.351182	-0.0876867	0.442974	14.17	46.51	1	4	4	5	287000000	129	14.5	5.8
CCNA_02759	map	Methionine aminopeptidase	A0A0H3C9X3		0.349458	0.336139	0.0733478	10.56	10.87	1	3	3	6	467000000	276	29.9	6.23
CCNA_01154	CCNA_01154	Uncharacterized protein	A0A0H3C7F4		0.348013	0.968319	1.41064	19.64	24.89	1	5	5	7	664000000	229	24.1	4.09
CCNA_02186	CCNA_02186	Acetolactate synthase small subunit	A0A0H3CBE5	Amino acid metabolism	0.346615	-0.0579023	0.74918	54.1	58.92	1	9	9	19	1410000000	185	20.3	6.96
CCNA_01847	CCNA_01847	SURF1-like protein	A0A0H3CAG2		0.344124	0.983126	0.101647	9.67	12.65	1	3	3	3	154000000	245	26.5	11.05
CCNA_03168	CCNA_03168	Uncharacterized protein	A0A0H3CE45		0.343321	0.088125	0.47586	6.23	13.78	1	4	4	5	190000000	283	30.7	4.92
CCNA_03803	CCNA_03803	Cellulose biosynthesis protein CelD	A0A0H3CE47		0.341325	0.256249	0.0108942	12.35	25.48	1	8	8	8	111000000	361	40.4	7.99
CCNA_03342	CCNA_03342	Short-chain acyl-CoA hydrolase	A0A0H3CC32		0.341037	0.305611	0.416918	10.24	31.29	1	5	5	6	195000000	147	16.8	6.95
CCNA_03626	hisG	ATP phosphoribosyltransferase	B8H5P6	Amino acid metabolism	0.340998	-0.0790613	0.283165	28.42	22.19	1	7	7	9	719000000	320	33.6	6
CCNA_02343	CCNA_02343	Uncharacterized protein	A0A0H3C8U2		0.340951	0.582505	0.221808	11.99	15.27	1	5	5	6	124000000	419	44.3	6.65
CCNA_02459	CCNA_02459	Methylmalonyl-CoA mutase alpha subunit	A0A0H3C9U4	Amino acid metabolism	0.33754	-0.215867	0.00356309	20.58	15.83	1	10	10	10	188000000	714	76.8	5.35
CCNA_02848	CCNA_02848	Heme chaperone-apocytochrome heme-lyase	A0A0H3CBM0		0.33467	-0.063932	0.101086	14.51	5.61	1	4	4	5	181000000	660	70	9.67
CCNA_02608	CCNA_02608	Uncharacterized protein	A0A0H3CA78		0.328299	-0.0877479	0.117464	9.33	29.69	1	5	5	5	95200000	192	21.4	10.04
CCNA_01579	CCNA_01579	Cell wall degradation protein	A0A0H3C6Z6		0.327023	-0.0150911	0.166418	30.24	24.5	1	10	10	12	243000000	502	54.7	8.85
CCNA_01539	CCNA_01539	Pirin family protein	A0A0H3C871		0.325152	0.413221	0.0515161	34.63	37.93	1	7	7	13	360000000	232	25	5.81
CCNA_02530	CCNA_02530	SAM-dependent methyltransferase	A0A0H3CA07		0.324936	0.130211	0.23288	10.93	11.22	1	4	4	4	222000000	401	43	4.91
CCNA_03503	CCNA_03503	YceI-family periplasmic protein	A0A0H3CBR8		0.324563	0.559836	0.40179	103.52	56.81	1	11	11	36	5680000000	213	22.5	8.97
CCNA_00658	CCNA_00658	5-methylcytosine-specific restriction enzyme MRR	A0A0H3C4A5		0.324525	0.0718327	-0.091666	40.44	44.09	1	13	13	15	301000000	347	37.1	6.19
CCNA_03817	murI	Glutamate racemase	A0A0H3CCL4		0.323993	-0.028903	0.0960871	19.49	24.11	1	5	5	6	474000000	282	30.4	5.68
CCNA_00374	CCNA_00374	ATP synthase protein I	A0A0H3C5Q8		0.323684	0.0221287	-0.495871	3.93	17.46	1	3	3	4	63800000	126	13.1	7.4
CCNA_03680	CCNA_03680	Aminopeptidase N	A0A0H3CCT8		0.322781	-0.0207586	-0.0841353	67.78	21	1	21	21	26	365000000	1195	133.9	9.35
CCNA_03201	purA	Adenylosuccinate synthetase	B8H3C9	Amino acid metabolism	0.320322	0.545375	-0.0581249	61.16	24.77	1	10	10	19	1210000000	428	45.7	6.81
CCNA_00390	CCNA_00390	ADP-heptose--LPS heptosyltransferase	A0A0H3C4G4		0.319284	-0.0110495	0.197864	25.55	22.03	1	9	9	12	449000000	404	43.6	8.79
CCNA_03325	CCNA_03325	Uncharacterized protein	A0A0H3CBB1		0.319033	-0.0713388	0.641106	22.14	50	1	4	4	10	1390000000	108	11.7	7.42
CCNA_03328	CCNA_03328	PhzC/PhzF-family epimerase	A0A0H3CCZ7		0.318864	-0.169577	-0.104563	8.5	13.09	1	3	3	3	128000000	275	29.6	4.96
CCNA_03848	CCNA_03848	ATP-grasp domain protein	A0A0H3CDC5		0.31816	0.231075	0.0430023	18.41	22.11	1	6	6	6	328000000	285	30.8	5.36
CCNA_02127	CCNA_02127	Oxacillin resistance-associated protein fmtC	A0A0H3C9V2		0.316294	0.0176479	0.123989	21.41	20.43	1	8	8	8	180000000	553	60.1	7.65
CCNA_03673	CCNA_03673	Uncharacterized protein	A0A0H3CFL5		0.316113	0.102657	0.218454	18.7	24.81	1	3	3	7	521000000	133	13.4	10.11
CCNA_02333	CCNA_02333	Lipid A biosynthesis lauroyl acyltransferase	A0A0H3C8T4		0.315375	-0.0751232	-0.09776	13.2	18.15	1	7	7	7	207000000	314	35.3	9.58
CCNA_01648	CCNA_01648	Adenosylmethionine-8-amino-7-oxononanoate	A0A0H3C742		0.314659	-0.144498	-0.15056	7.44	9.76	1	3	3	3	166000000	420	45	6.32
CCNA_03278	CCNA_03278	Aminobutyraldehyde dehydrogenase	A0A0H3CB81		0.311327	0.0789287	0.253436	17.42	23.92	1	7	7	7	310000000	372	39.2	5.67
CCNA_02601	CCNA_02601	S-(hydroxymethyl)glutathione dehydrogenase	A0A0H3CCJ0	Fatty acid degradation	0.31013	-0.115477	0.0838316	72.21	32.79	1	9	9	22	2110000000	369	39.2	6.44
CCNA_01486	CCNA_01486	Fumarylacetoacetate (FAA) hydrolase family protein	A0A0H3C821		0.309714	-0.351339	-0.260191	7.73	11.01	1	3	3	3	58400000	336	36.7	6.27
CCNA_03531	CCNA_03531	Carboxypeptidase S1	A0A0H3CDB9		0.309476	0.0897571	0.0265418	64.44	38.1	1	18	18	26	364000000	504	54.4	8.72
CCNA_00560	sixA	Phosphohistidine phosphatase SixA	A0A0H3C5R5		0.307861	-0.472573	-0.139748	11.38	31.76	1	4	4	4	117000000	170	18.5	6.33
CCNA_02415	CCNA_02415	Xre-family transcriptional regulator	A0A0H3C9Q5		0.307759	-0.142746	-0.302078	20.31	39.26	1	4	4	10	691000000	135	15.1	6.18
CCNA_02301	CCNA_02301	YdcF-like family protein	A0A0H3C9H1		0.306226	0.162578	0.155789	10.26	30.73	1	5	5	5	359000000	205	22.2	9.23
CCNA_03434	CCNA_03434	Two-component response regulator	A0A0H3CD95		0.305835	0.234228	0.319232	5.26	13.33	1	2	3	3	49800000	270	29.9	6.7
CCNA_02949	flmE	S-adenosylmethionine-dependent methyltransferase related protein	A0A0H3CB26		0.305403	0.124955	0.162484	11.35	20.47	1	5	5	5	149000000	215	23.3	4.96
CCNA_02553	clpA	ATP-dependent clp protease ATP-binding subunit ClpA	A0A0H3C9D6		0.30437	0.327508	0.466423	71.67	27.06	1	19	19	25	755000000	776	84.9	5.99
CCNA_02454	CCNA_02454	N-methylhydantoinase HyuB	A0A0H3C9T9		0.303491	-0.077923	-0.0569271	19.28	6.04	1	6	6	6	94600000	1192	126.1	5.45
CCNA_01156	CCNA_01156	Sulfotransferase family protein	A0A0H3C5R1		0.303026	-0.00736697	0.338327	13.25	27.97	1	8	8	9	211000000	261	29.8	8.65
CCNA_00193	leuB	3-isopropylmalate dehydrogenase	A0A0H3C4N8	Amino acid metabolism	0.302861	0.134056	0.244767	44.29	32.29	1	9	9	16	807000000	350	37	5.25
CCNA_01132	cckA	Sensory transduction histidine kinase/receiver protein CckA	A0A0H3C8Q4	Cell cycle	0.302707	0.243297	0.192741	23.44	16.06	1	8	8	9	321000000	691	73	5.31
CCNA_00152	hrcA	Heat-inducible transcription repressor HrcA	B8GXP3		0.302655	0.372318	0.480412	13.63	22.91	1	6	6	6	164000000	358	38.2	5.86
CCNA_00757	CCNA_00757	Lysyl-tRNA synthetase	A0A0H3C7Q6		0.30117	0.116198	0.176157	6.43	6.53	1	3	3	3	45900000	352	38.6	5.6
CCNA_01864	CCNA_01864	TetR-family transcriptional regulator	A0A0H3C8D2		0.299999	0.184902	-0.215389	10.12	14.01	2	4	4	4	119000000	207	22.9	5.97
CCNA_02401	CCNA_02401	SalR-family ligand-binding transcriptional regulator	A0A0H3CAD0		0.299701	0.238698	-0.0441831	14.92	16.86	1	5	5	5	200000000	350	37.5	6.46
CCNA_00869	CCNA_00869	DNA modification methyltransferase-related protein	A0A0H3C6H9		0.299516	0.0174874	-0.0377896	27.1	13.91	1	14	14	15	277000000	985	110.4	6.44
CCNA_00132	hetN	Ketoacyl reductase hetN	A0A0H3C620		0.299507	0.153286	0.518419	22.17	27.82	1	6	6	7	424000000	266	27.9	6.8
CCNA_02050	CCNA_02050	Imidazolonepropionase related amidohydrolase	A0A0H3C824		0.299075	0.34748	-0.0321921	68	40.29	1	16	16	25	844000000	489	51.8	8.82
CCNA_02241	CCNA_02241	Endoribonuclease L-PSP	A0A0H3CA66		0.297576	0.0561667	0.11952	21.41	34.84	1	4	4	7	832000000	155	16.2	6.54
CCNA_00529	CCNA_00529	Uncharacterized protein	A0A0H3C4W5		0.295845	0.100838	0.292168	18.33	50	1	7	7	7	270000000	178	18.7	7.52
CCNA_03780	CCNA_03780	Conserved hypothetical secreted protein	A0A0H3CD68		0.294034	0.0213285	0.0520014	35.32	37.3	1	8	8	13	819000000	244	26.1	9.92
CCNA_01174	CCNA_01174	LysR-family transcriptional regulator	A0A0H3C7A7		0.290711	0.0285692	0.251289	23.96	26.1	1	7	7	8	236000000	318	34.5	6.37
CCNA_01630	rnc	Ribonuclease 3	B8H627		0.290672	-0.0220379	0.074943	5.12	13.85	1	3	3	3	65900000	231	25	7.44
CCNA_03026	CCNA_03026	Two-component response regulator petR	A0A0H3CC56		0.290216	0.143238	0.0870497	14.16	15.45	1	3	4	5	120000000	233	26	7.31
CCNA_00013	glnD	Bifunctional uridylyltransferase/uridylyl-removing enzyme	B8GWX0		0.289363	0.29452	0.224646	42.5	19.04	1	16	16	16	207000000	940	103.3	8.25
CCNA_02430	CCNA_02430	UPF0262 protein CCNA_02430	B8GZA6		0.289129	-0.304366	0.0490482	13.8	36.48	1	5	5	5	1420000000	159	18	6.11
CCNA_00055	CCNA_00055	Ferric uptake regulation protein	A0A0H3C2M1		0.288569	0.268489	0.81749	29.97	44.44	1	5	5	10	1910000000	135	15.9	6.32
CCNA_00039	CCNA_00039	Uncharacterized protein	A0A0H3C4C3		0.288328	0.435747	0.1189	10.69	21.51	1	4	4	7	158000000	172	18.2	9.64
CCNA_03653	CCNA_03653	Thioredoxin	A0A0H3CDN9		0.288316	0.312839	0.839358	39.3	54.55	1	5	5	15	3410000000	110	12	4.81
CCNA_01016	CCNA_01016	Copper resistance protein B	A0A0H3C699		0.285884	0.00674333	0.213244	19.08	17.88	1	6	6	9	194000000	302	32.7	7.06
CCNA_00155	dnaN	DNA polymerase III subunit beta	B8GXP6		0.283992	0.258913	0.26688	179.47	62.37	1	19	19	59	2920000000	372	40.4	5.08
CCNA_03646	CCNA_03646	ATPase	A0A0H3CC45		0.283557	0.0362323	-0.0147516	11.55	19.62	1	5	5	5	141000000	372	41.2	6.32
CCNA_01059	rsaA	S-layer protein rsaA	A0A0H3C8J1		0.283536	0.163784	0.312787	785.22	10.72	1	6	6	152	54200000000	1026	98.1	4.15
CCNA_01549	cysC	Sulfate adenylyltransferase subunit 1/adenylylsulfate kinase	A0A0H3C9Q7		0.283393	-0.045443	0.742632	41.47	22.68	1	13	13	16	516000000	635	69.8	5.72
CCNA_01379	rsaFb	Type I secretion outer membrane protein rsaFb	A0A0H3C7S5		0.281498	0.151412	0.516346	86.11	36.85	1	14	14	28	2580000000	483	50.1	8.85
CCNA_00090	CCNA_00090	UDP-glucose 4-epimerase	A0A0H3C4G6		0.281368	-0.114406	0.0352755	13.12	14.37	1	1	4	4	94600000	327	35.1	6.33
CCNA_01525	flbT	Probable flagellum biosynthesis repressor protein FlbT	B8H5S2		0.281271	0.369816	0.297462	44.4	48.94	1	7	7	19	969000000	141	15.9	7.43
CCNA_03093	CCNA_03093	OsmC-related redox protein	A0A0H3CDX4		0.279216	0.301243	0.412932	10.45	20	1	3	3	4	529000000	140	14.9	5.25
CCNA_02514	hfsD	Polysaccharide secretin protein hfsD	A0A0H3C9A5		0.278504	0.0630169	0.400513	11.74	22.76	1	5	5	5	160000000	246	26.3	7.34
CCNA_01400	glnK	Nitrogen regulatory protein GlnK	A0A0H3C7U8		0.2772	0.233598	1.82422	129.91	52.68	2	6	6	35	5700000000	112	11.8	8.35
CCNA_02566	CCNA_02566	Membrane alanine aminopeptidase	A0A0H3CAZ3		0.276644	0.19651	0.255403	83.98	37.54	1	26	26	36	627000000	863	94.8	5.59
CCNA_00619	astB	N-succinylarginine dihydrolase	A0A0H3C554	Amino acid metabolism	0.276339	1.18497	-0.286106	18.02	25.35	1	8	8	8	241000000	426	45	6.9
CCNA_01279	nadK	NAD kinase	A0A0H3C7K4		0.276077	0.0570874	0.00726068	8.16	12.31	1	3	3	3	81200000	260	28.5	6.42
CCNA_01811	CCNA_01811	Competence/damage-inducible protein CinA	A0A0H3C959		0.275482	-0.249637	0.0441817	8.99	20.86	1	4	4	5	276000000	163	17	6.93
CCNA_00511	CCNA_00511	Carboxymethylenebutenolidase	A0A0H3C611		0.275243	0.437946	0.160723	18.93	21.68	1	4	4	7	388000000	226	24.1	6.2
CCNA_00207	CCNA_00207	Succinyl-CoA:3-ketoacid-coenzyme A transferase subunit B	A0A0H3C682	Amino acid metabolism	0.270031	0.138442	0.366183	12.2	23	2	3	3	6	610000000	213	22.5	4.94
CCNA_01817	ntrX	Nitrogen assimilation regulatory protein ntrX	A0A0H3C963		0.26983	0.403136	0.194687	38.49	30.74	1	12	12	14	542000000	462	50.4	5.78
CCNA_00973	CCNA_00973	Putative phosphatase	A0A0H3C6T6		0.269165	0.315977	0.915127	35.69	46.67	1	4	4	12	1970000000	135	13.9	4.7
CCNA_00795	fixJ	Two-component response regulator FixJ	A0A0H3C6K9		0.268976	0.169756	0.028599	28.05	40.59	1	8	8	12	491000000	202	21.9	5.31
CCNA_02406	CCNA_02406	Membrane lipoprotein	A0A0H3CAD4		0.268295	0.2205	-0.0132968	12.99	27.78	1	6	6	6	562000000	216	23.2	9.54
CCNA_03844	hslU	ATP-dependent protease ATPase subunit HslU	B8GW06		0.268124	0.150473	0.327071	66.74	46.51	1	17	17	25	1080000000	430	46.7	5.63
CCNA_00456	CCNA_00456	Beta-N-acetylhexosaminidase	A0A0H3C3S4		0.266303	-0.1251	-0.213394	9.84	6.47	1	4	5	5	966000000	757	82.1	7.43
CCNA_00262	CCNA_00262	2-dehydropantoate 2-reductase	A0A0H3C5I7		0.265281	0.195618	0.412655	15.78	31.03	1	5	5	5	416000000	290	30.2	6.23
CCNA_03211	CCNA_03211	L-Ala-D/L-Glu racemase	A0A0H3CB18		0.263763	0.0359973	-0.105066	11.88	15.02	1	5	5	5	87900000	333	34.5	5.06
CCNA_00883	ubiG	Ubiquinone biosynthesis O-methyltransferase	B8H209		0.263517	0.0973602	0.0187179	7	12.7	1	3	3	3	90000000	252	27.2	5.92
CCNA_00030	CCNA_00030	Ribonuclease T2	A0A0H3C3L9		0.262656	0.137641	0.0736981	7.28	21.72	1	4	4	4	97400000	244	26.4	8.47
CCNA_01262	acrB3	Cation/multidrug efflux pump, AcrB family	A0A0H3C7I8		0.262285	0.0984366	0.176734	37.08	14.61	1	13	13	14	145000000	1047	111.5	5.52
CCNA_00150	CCNA_00150	PDZ domain family protein	A0A0H3C2W3		0.261702	0.295308	0.199721	27.69	35.38	1	7	7	8	298000000	325	34.6	5.16
CCNA_03628	hisS	Histidine--tRNA ligase	A0A0H3CFG4		0.261412	-0.166375	0.281868	74.04	39.39	3	15	16	28	1580000000	495	52.5	5.14
CCNA_01397	ispE	4-diphosphocytidyl-2-C-methyl-D-erythritol kinase	B8H510		0.261096	0.0130169	-0.0153363	13.84	17.24	1	4	4	4	96600000	290	30.3	5.11
CCNA_02100	CCNA_02100	Uncharacterized protein	A0A0H3CB36		0.257266	0.376671	0.429577	16.18	30.19	1	5	5	6	461000000	159	17.2	5.01
CCNA_01856	CCNA_01856	Ferrichrome-iron receptor	A0A0H3C999		0.256529	0.980855	-0.116912	154.08	55.33	1	26	26	52	2040000000	732	78.2	9.48
CCNA_02431	hisD	Histidinol dehydrogenase	A0A0H3C921	Amino acid metabolism	0.255529	-0.0749889	-0.233046	44.06	40.19	1	12	12	16	614000000	428	45.1	5.16
CCNA_01029	CCNA_01029	Alpha-L-rhamnosidase	A0A0H3C8G4		0.25451	0.0758762	-0.140481	8.78	3.51	1	4	4	4	97800000	1027	112	7.65
CCNA_03382	CCNA_03382	Uncharacterized protein	A0A0H3CCY9		0.251539	0.168666	0.0504438	23.8	20.09	1	9	9	9	286000000	433	48.1	9.29
CCNA_01165	CCNA_01165	FkbM methyltransferase family protein	A0A0H3C7G3		0.249419	0.164777	0.076274	34.45	15.89	1	11	11	13	303000000	812	89.5	5.24
CCNA_03233	CCNA_03233	Acetyl ornithine aminotransferase	A0A0H3CBV1	Amino acid metabolism	0.248624	-0.042534	0.104918	12.39	12.21	1	6	6	6	366000000	467	50.9	6.52
CCNA_02639	murD	UDP-N-acetylmuramoylalanine--D-glutamate ligase	B8H096		0.24847	0.0563568	0.0718622	50.77	29.09	1	12	12	17	1020000000	471	49.3	7.52
CCNA_02979	CCNA_02979	Cysteine desulfhydrase/selenocysteine lyase	A0A0H3CDL2		0.24755	0.107427	0.223189	8.08	6.09	1	3	3	3	67900000	394	42	6.16
CCNA_02102	CCNA_02102	Glycosyl hydrolase	A0A0H3C8Z0		0.247079	0.0510806	0.083235	5.62	7.49	1	3	3	3	95100000	347	38.7	8.85
CCNA_01376	CCNA_01376	Glutathione S-transferase	A0A0H3C976		0.246315	0.195097	0.334906	12.33	20.09	1	4	4	5	734000000	234	26.2	5.27
CCNA_00543	CCNA_00543	Methyl-accepting chemotaxis protein	A0A0H3C4X3		0.245329	0.254789	0.337251	15.94	51.39	1	7	7	7	490000000	216	23.9	5.31
CCNA_00306	CCNA_00306	Lysophospholipid acyltransferase	A0A0H3C491		0.243476	-0.0818464	-0.101931	4.94	14.35	1	3	3	3	62900000	237	25.5	10.14
CCNA_01610	leuA	2-isopropylmalate synthase	B8H607	Amino acid metabolism	0.239142	0.663255	1.01098	81.88	57.63	1	20	20	32	1500000000	524	56	5.74
CCNA_01760	lptD	LPS-assembly protein LptD	A0A0H3CA88		0.239001	0.151854	0.0754522	81.22	31.89	1	24	24	33	1540000000	809	89.3	8.76
CCNA_01215	CCNA_01215	Histidine triad (HIT) hydrolase	A0A0H3C7E5		0.238599	-0.178097	-0.183269	9.45	44.14	1	3	3	3	228000000	145	15.8	6.16
CCNA_02167	CCNA_02167	Glutathione S-transferase	A0A0H3C9Q2		0.237579	0.0695409	0.0822148	10.83	22.86	1	4	4	4	159000000	210	23.1	5.3
CCNA_00188	CCNA_00188	ABC transporter ATP-binding protein	A0A0H3C4N4		0.236752	0.228019	0.218554	26.02	37.5	1	10	10	12	354000000	320	34.6	5.48
CCNA_03842	moeB	Molybdopterin biosynthesis protein MoeB	A0A0H3CDC0		0.236107	-0.147041	-0.0946013	8.42	18.78	1	4	4	7	117000000	245	25.2	5.59
CCNA_01550	cysD	Sulfate adenylyltransferase subunit 2	A0A0H3C6X6		0.235117	-0.0174768	0.837439	18.07	22.39	1	7	7	7	243000000	326	37.2	7.15
CCNA_02141	fliL	Flagellar FliL protein	B8GXB6		0.23454	0.0366558	0.107286	25.01	41.95	1	6	6	9	420000000	205	22.1	5.3
CCNA_01189	CCNA_01189	TonB-dependent receptor	A0A0H3C7B9		0.234206	0.892752	0.0864449	10.49	6.63	1	4	4	4	61700000	966	103.6	6.55
CCNA_00233	CCNA_00233	UDP-N-acetylglucosamine 4,6-dehydratase	A0A0H3C4S3		0.231434	0.10415	-0.0895624	39.92	36.23	1	13	13	16	754000000	345	38	6.02
CCNA_02702	CCNA_02702	Xanthine dehydrogenase small subunit	A0A0H3CB95		0.23017	-0.446573	-0.352302	13.31	9.75	1	4	4	4	135000000	482	51.2	5.48
CCNA_01602	CCNA_01602	Glutathione S-transferase	A0A0H3C8D0		0.230073	0.136552	0.316608	16.64	30.19	1	5	5	6	402000000	212	23.7	6.43
CCNA_00561	CCNA_00561	Conserved hypothetical cytosolic protein	A0A0H3C640		0.229292	0.047618	0.291925	8.7	40.35	1	3	3	3	209000000	114	12.4	4.84
CCNA_03203	CCNA_03203	Threo-3-hydroxyaspartate ammonia-lyase	A0A0H3CCI7	Amino acid metabolism	0.229106	0.158615	0.173558	22.89	35.08	1	9	9	10	416000000	325	33.7	5.41
CCNA_03527	CCNA_03527	Glutamate-cysteine ligase family 2	A0A0H3CDJ0	Amino acid metabolism	0.227502	0.00219199	0.0145508	41.61	33.33	1	14	14	17	320000000	453	49.9	5.12
CCNA_00987	CCNA_00987	Stress response protein CsbD	A0A0H3C574		0.227241	0.887636	1.30304	9.29	35.82	1	3	3	5	1060000000	67	6.9	10.71
CCNA_03870	rsmG	Ribosomal RNA small subunit methyltransferase G	B8GW32		0.225551	-0.132175	-0.419384	9.38	19.44	1	4	4	4	84900000	216	23.5	6.8
CCNA_00734	CCNA_00734	GumN superfamily protein	A0A0H3C655		0.225435	0.29531	0.277179	24.57	20.53	1	5	6	9	162000000	302	32.8	9.82
CCNA_02174	CCNA_02174	Multidrug resistance efflux pump	A0A0H3CA08		0.22542	-0.214458	0.315245	74.21	36.23	1	11	11	19	1280000000	334	35.6	9.61
CCNA_01986	lpxB	Lipid-A-disaccharide synthase	A0A0H3C7X4		0.224679	-0.129653	0.0686965	7.09	7.79	1	3	3	3	58000000	398	42.5	9.17
CCNA_03734	nadE	Glutamine-dependent NAD synthetase	A0A0H3CE54		0.222197	0.0818156	-0.305257	66.52	32.89	1	18	18	25	303000000	678	72.9	5.69
CCNA_01937	sufD	FeS assembly protein SufD	A0A0H3C7S9		0.221845	0.242069	0.172392	11.38	10.82	1	4	4	6	475000000	342	35.9	5.55
CCNA_00117	glmS	Glutamine--fructose-6-phosphate aminotransferase [isomerizing]	A0A0H3C3T5	Amino acid metabolism	0.221139	0.315776	-0.105342	77.29	30.86	1	16	16	23	507000000	606	64.3	5.77
CCNA_01021	CCNA_01021	TonB-dependent receptor	A0A0H3C6A4		0.219885	-0.174316	1.77302	59.51	24.4	1	19	19	26	581000000	1037	112.4	5.97
CCNA_03591	phyR	Anti-anti sigma factor/receiver protein PhyR	A0A0H3CBZ6		0.218444	0.0460912	0.363963	52.71	37.97	1	8	8	15	1770000000	266	28.8	5.05
CCNA_01827	cobQ	Cobyric acid synthase	A0A0H3C8A6		0.218142	0.347354	-0.141494	18.88	16.94	1	1	5	5	216000000	484	50.8	5.83
CCNA_02774	CCNA_02774	Uncharacterized protein	A0A0H3C9Y6		0.211941	0.155523	0.237306	10.64	37.5	1	4	4	4	187000000	152	16.9	5.21
CCNA_00141	CCNA_00141	Tetratricopeptide repeat family protein	A0A0H3C4K3		0.211063	0.0836488	-0.392763	10.05	14.39	1	3	3	3	152000000	271	29.5	6.34
CCNA_02093	CCNA_02093	Uncharacterized protein	A0A0H3C9R8		0.207834	0.0769516	0.274697	31.26	27.64	1	12	12	15	209000000	615	66.7	7.28
CCNA_01762	CCNA_01762	YjgP/YjgQ family membrane permease	A0A0H3C867		0.205776	0.0136681	0.113252	6.47	9.23	1	4	4	4	143000000	379	41.9	9.14
CCNA_00957	CCNA_00957	Porin O	A0A0H3C6V5		0.205371	0.0668466	0.0836061	10.49	7.3	1	4	4	4	149000000	493	53.1	6.39
CCNA_03183	CCNA_03183	Beta-lactamase family protein	A0A0H3CE61		0.204592	0.117381	0.0169278	23.08	14.74	1	7	7	8	142000000	536	57.4	8.27
CCNA_02051	CCNA_02051	Imidazolonepropionase related amidohydrolase	A0A0H3C8U8		0.201879	0.513687	0.111568	39.82	28.89	1	10	10	15	888000000	450	46.1	5.78
CCNA_02041	clpP	ATP-dependent Clp protease proteolytic subunit	B8GX16		0.201861	0.287765	0.513006	90.93	34.93	1	10	10	32	6520000000	209	23	5.62
CCNA_03169	CCNA_03169	SH3 domain protein	A0A0H3CAX6		0.201133	-0.0173705	1.1103	30.08	31.44	1	5	5	8	965000000	194	19.3	9.86
CCNA_01636	CCNA_01636	Alkaline phosphatase	A0A0H3C7W8		0.198076	-0.393559	0.366299	64.37	32.2	1	13	13	19	818000000	528	58.8	6.3
CCNA_02845	CCNA_02845	Two-component response regulator	A0A0H3CD88		0.197069	0.084932	0.20625	45.02	71.3	1	13	14	20	2040000000	223	25	5.87
CCNA_03019	CCNA_03019	TonB-dependent receptor	A0A0H3CB74		0.195509	1.61782	-0.293056	17.75	12.74	1	10	10	10	152000000	950	102.8	5.9
CCNA_00411	CCNA_00411	Uncharacterized protein	A0A0H3C596		0.195165	-0.0922449	0.0798977	9.27	18.18	1	3	3	3	219000000	187	20.4	5.27
CCNA_00195	leuD	3-isopropylmalate dehydratase small subunit	B8GY65	Amino acid metabolism	0.194482	0.176788	0.0936414	11.38	27.72	1	4	4	4	250000000	202	22.1	4.79
CCNA_00775	CCNA_00775	Aspartate aminotransferase	A0A0H3C4K9		0.194263	-0.183117	0.114093	9.71	11.95	1	3	3	3	58700000	385	41.6	6.02
CCNA_02090	CCNA_02090	Exodeoxyribonuclease III	A0A0H3C856		0.193048	0.357631	0.226536	15.57	24.81	1	5	5	6	441000000	262	29.3	5.5
CCNA_01046	msrA	Peptide methionine sulfoxide reductase MsrA	A0A0H3C6C7		0.191236	0.422168	0.462972	54.23	40.55	1	7	7	15	1680000000	217	23	5.72
CCNA_03749	CCNA_03749	2-hydroxy-6-oxo-6-phenylhexa-2,4-dienoate hydrolase	A0A0H3CDX7		0.189296	0.355381	0.258699	6.63	15.67	1	4	4	4	70700000	300	31.9	5.08
CCNA_01263	CCNA_01263	Pyruvate dehydrogenase E1 component	A0A0H3C7Q0		0.189226	-0.380836	-0.133002	23.12	17.35	1	8	8	8	82500000	784	84.9	6.13
CCNA_01556	CCNA_01556	LacI-family transcriptional regulator	A0A0H3C7Q7		0.187777	0.0276995	-0.228659	22.9	21.57	1	6	6	7	469000000	357	39	6.34
CCNA_03402	CCNA_03402	NAD(P)H quinone oxidoreductase, PIG3 family	A0A0H3CBI0		0.187253	0.154846	0.0210087	32.5	29.63	1	7	7	11	827000000	324	33.1	6.9
CCNA_03998	CCNA_03998	GT1/WbuB-like N-acetyl-L-fucosamine transferase	A0A0H3IZA3		0.187065	0.127139	0.107286	17.81	12.32	1	4	4	5	133000000	422	46.2	9.31
CCNA_01782	ppk1	Polyphosphate kinase	A0A0H3C7E3		0.183201	0.463425	-0.111568	35.89	19.24	1	12	12	15	198000000	738	83.2	8.02
CCNA_03796	CCNA_03796	Tellurium resistance protein terC	A0A0H3CD83		0.182943	-0.0977893	-0.294585	7.27	10.12	1	3	3	4	224000000	336	36.4	9.52
CCNA_01675	CCNA_01675	Outer membrane protein	A0A0H3C7Z3		0.182032	0.177922	0.272831	13.7	15.15	1	6	6	6	95000000	594	64.5	9.2
CCNA_00273	def	Peptide deformylase	B8GYE3		0.181365	0.0956353	0.0836685	17.39	20.23	1	3	3	9	937000000	173	19.4	4.88
CCNA_02213	CCNA_02213	Old yellow enzyme (OYE)-family NADH:flavin oxidoreductase	A0A0H3C8H7		0.180572	-0.148667	0.28108	37.76	38.29	1	13	13	16	1340000000	363	39.3	5.62
CCNA_03040	cpaC	Outer membrane pilus secretion channel CpaC	A0A0H3CC36		0.180572	0.00147893	0.0227548	21.13	19.64	1	8	8	8	228000000	560	58.1	9.13
CCNA_00695	CCNA_00695	Metal-dependent hydrolase	A0A0H3C7L1		0.179888	0.180572	0.220397	58.42	37.5	1	16	16	18	592000000	544	57.6	7.27
CCNA_02526	pyrC	Dihydroorotase	A0A0H3CAV9		0.177602	0.0912165	-0.285402	20.2	28.41	1	10	10	10	572000000	433	45.4	5.68
CCNA_03094	CCNA_03094	Citrate lyase beta subunit	A0A0H3CAR4		0.177373	0.105599	0.571705	18.47	20.45	1	5	5	7	398000000	352	38	6.39
CCNA_01957	thiG	Thiazole synthase	B8GWN0		0.177211	0.176572	-0.0582316	50.32	37.55	1	11	11	21	1190000000	269	28.7	5.77
CCNA_00015	moaB	Molybdenum cofactor biosynthesis protein B	A0A0H3C3L0		0.176668	0.191767	0.244064	11.35	28.96	1	5	5	5	293000000	183	19.7	5.95
CCNA_01028	pepA	Probable cytosol aminopeptidase	A0A0H3C759		0.176585	0.549846	0.409739	51.42	40.78	1	15	15	18	858000000	537	54.8	6.61
CCNA_00217	CCNA_00217	Thiol:disulfide interchange protein DsbD	A0A0H3C693		0.175023	-0.150686	0.197179	53.14	16.34	1	11	12	18	1730000000	716	72.5	7.96
CCNA_02590	CCNA_02590	Aldo-keto reductase family protein	A0A0H3C9H2		0.17408	0.0998353	0.271623	17.43	18.58	1	5	5	8	612000000	296	32.5	5.78
CCNA_00001	CCNA_00001	Putative pyruvate, phosphate dikinase regulatory protein	A0A0H3C520		0.173606	0.200613	0.276725	17.04	19.93	1	4	4	6	211000000	301	33.1	6.44
CCNA_02885	rutB	Peroxyureidoacrylate/ureidoacrylate amidohydrolase RutB	B8H1Q1		0.172402	-0.293851	1.09705	9.88	19.75	1	4	4	6	338000000	238	25.9	5.6
CCNA_00839	CCNA_00839	Glucan 1,4-beta-glucosidase	A0A0H3C7X7		0.172109	0.0354264	1.28038	123.39	31.6	1	20	22	46	1200000000	826	85.9	7.99
CCNA_00770	CCNA_00770	TetR family transcriptional regulator	A0A0H3C5I9		0.171812	-0.125732	-0.0155969	14.16	28.22	1	4	4	5	108000000	202	22.2	6.95
CCNA_00245	CCNA_00245	Putative pterin-4-alpha-carbinolamine dehydratase	B8GYB5		0.16813	0.014668	-0.217836	7.09	42.55	1	3	3	3	222000000	94	10.5	5.73
CCNA_01143	CCNA_01143	Endoribonuclease L-PSP	A0A0H3C8R2		0.167519	0.202418	0.736064	36.16	51.25	1	5	6	14	1500000000	160	16.6	9.01
CCNA_00719	hlyD	Type I secretion adaptor protein hlyD	A0A0H3C5E3		0.167442	1.23585	0.785471	16.3	18.89	1	5	6	6	433000000	413	43.3	9.69
CCNA_01367	CCNA_01367	Nicotinate-nucleotide--dimethylbenzimidazole phosphoribosyltransferase	A0A0H3C745		0.16726	-0.302882	-0.0744691	14.13	21.62	1	5	5	7	339000000	296	30.1	5.15
CCNA_01905	CCNA_01905	Urea carboxylase	A0A0H3C9E1	Amino acid metabolism	0.165671	-0.304688	0.0643765	7.44	2.32	1	2	3	4	349000000	1207	129.1	5.26
CCNA_00084	purH	Bifunctional purine biosynthesis protein PurH	A0A0H3C3Q7		0.164421	0.178183	0.0284968	19.6	14.56	1	6	6	7	267000000	529	55.2	5.88
CCNA_00169	CCNA_00169	Uncharacterized protein	A0A0H3C5B8		0.163388	1.66508	-0.337198	32.89	27.15	1	9	9	11	1820000000	512	53.2	4.84
CCNA_02846	CCNA_02846	DegP/HtrA-family serine protease	A0A0H3CA51		0.163379	0.365273	0.354148	95.26	47.74	1	18	18	34	2570000000	530	54.4	6.04
CCNA_02071	CCNA_02071	Protein translocase subunit YajC	A0A0H3CB17		0.162759	0.0965254	0.12664	65.78	55.34	1	7	7	37	7020000000	103	11.3	9.89
CCNA_01182	CCNA_01182	Glutathione S-transferase	A0A0H3C5T7		0.162372	0.276114	0.216298	8.31	26.4	1	5	5	5	315000000	197	21.8	5.22
CCNA_00921	CCNA_00921	Zinc metalloprotease	A0A0H3C6T5		0.16083	0.645036	0.123069	20.76	22.31	1	6	6	8	220000000	251	27	7.55
CCNA_02300	ftsX	Cell division protein FtsX	A0A0H3C8Q6		0.160157	0.05866	0.0698329	10.12	16.5	1	5	5	5	156000000	297	30.6	8.57
CCNA_01622	spoT	Rsh ppGpp hydrolase-synthetase	A0A0H3C9W6		0.159548	0.11388	-0.243749	18.5	10.65	1	7	7	7	115000000	742	83.3	7.24
CCNA_02299	ftsE	Cell division ATP-binding protein FtsE	A0A0H3CBQ9		0.15923	-0.0178686	0.0232527	21.74	37.02	1	7	7	7	133000000	235	26	8.59
CCNA_00526	CCNA_00526	BMFP membrane fusogenic protein	A0A0H3C618		0.158519	0.366098	0.475202	40.23	71.76	1	7	7	13	930000000	85	9.1	6.09
CCNA_01846	CCNA_01846	Two-component sensor histidine kinase	A0A0H3C988		0.157782	1.41229	-0.167057	14.92	12.72	1	5	5	5	127000000	448	48.1	6.74
CCNA_00078	CCNA_00078	Acyl-CoA dehydrogenase	A0A0H3C3Q3		0.157636	-0.24552	-0.0103618	70.64	27.81	1	15	15	27	1070000000	597	63.8	5.77
CCNA_01506	CCNA_01506	Cystine transport ATP-binding protein	A0A0H3C7I6		0.156941	0.0917591	-0.179272	7.71	16.67	1	3	3	3	113000000	246	26	6.61
CCNA_00237	chvI	Two-component response regulator chvI	A0A0H3C437		0.156751	0.466939	0.473931	40.51	49.79	1	11	11	18	1300000000	235	26.5	5.44
CCNA_01951	pbpY	Multimodular transpeptidase-transglycosylase PbpY	A0A0H3C958		0.156157	-0.00365332	0.129721	25.22	15.97	1	11	11	11	222000000	789	86.1	9.25
CCNA_03003	CCNA_03003	Two component sensor histidine kinase	A0A0H3CB64		0.155795	0.171487	-0.072817	5.37	8.81	1	3	3	3	81600000	556	60.4	10.52
CCNA_01172	CCNA_01172	AIM24 family protein	A0A0H3C5S8		0.15455	0.198898	0.539506	50.21	36.43	1	7	7	19	2030000000	280	29.6	5.6
CCNA_00752	CCNA_00752	3-hydroxybutyryl-CoA dehydrogenase	A0A0H3C7Q1	Amino acid metabolism	0.154527	0.0600768	-0.0476907	63.28	46.23	1	10	10	19	2130000000	292	31.5	5.91
CCNA_02340	CCNA_02340	Methyltransferase	A0A0H3CA74		0.15426	0.410796	0.709029	97.53	61.07	1	11	12	29	3710000000	280	29.5	9.28
CCNA_03774	CCNA_03774	Citrate lyase beta chain/citryl-CoA lyase subunit	A0A0H3CCF9		0.153252	-0.0684797	0.10555	24.71	23.39	1	7	7	8	348000000	295	31.4	6.13
CCNA_03838	CCNA_03838	Gluconate 2-dehydrogenase/glyoxylate reductase/hydroxypyruvate reductase	A0A0H3CE75		0.152683	0.33757	0.118963	41.57	30.18	1	8	9	13	669000000	328	35.9	9.01
CCNA_01240	CCNA_01240	Two-component response regulator	A0A0H3C6V8		0.150999	0.157442	-0.167865	6.49	23.62	1	6	6	7	120000000	254	28.2	5.36
CCNA_02985	CCNA_02985	Methyltransferase	A0A0H3CAG4		0.14885	-0.147266	-0.0197343	6.52	12.03	1	3	3	3	97700000	241	26.3	7.18
CCNA_03570	CCNA_03570	Repair PSII-family membrane protein	A0A0H3CFA7		0.148339	0.0913489	-0.0930156	7.72	18.34	1	4	4	4	78200000	229	24.3	7.61
CCNA_02230	CCNA_02230	Gluconate 2-dehydrogenase	A0A0H3C9W1		0.148251	0.387338	0.418379	13.2	26.96	1	7	7	7	140000000	319	34.4	6.67
CCNA_03781	acnA	Aconitate hydratase	A0A0H3CE29		0.147231	-0.278958	-0.161728	312.46	54.97	1	37	37	107	5100000000	895	96.6	5.6
CCNA_00933	CCNA_00933	M28 Zn-Peptidase	A0A0H3C4Z2		0.14571	0.143729	-0.00219199	40.75	35.47	1	13	13	17	908000000	468	49.9	6.46
CCNA_03615	CCNA_03615	TonB dependent receptor	A0A0H3CDK2		0.145598	0.929129	-0.0893791	617.57	66.47	1	39	39	200	14600000000	686	74.8	7.58
CCNA_03672	CCNA_03672	Superoxide dismutase	A0A0H3CDZ7		0.144995	0.122549	0.323199	73.31	51.94	1	6	6	23	6370000000	206	22.1	5.17
CCNA_01116	divJ	Histidine protein kinase DivJ	A0A0H3C5M8	Cell cycle	0.139122	-0.199889	0	10.62	9.74	1	5	5	5	189000000	585	61.1	6.23
CCNA_01374	CCNA_01374	Fe-S cluster assembly ABC-type transport system, permease and ATPase components	A0A0H3C7S0		0.137753	-0.0459363	-0.0487679	6.76	8.24	1	4	4	4	20300000	643	68.4	9.73
CCNA_02187	sspB	Adapter for ClpXP proteolysis of tmRNA-tagged proteins SspB	A0A0H3C8F2		0.133125	0.876566	0.331132	11.86	19.14	1	3	3	4	958000000	162	17.8	4.97
CCNA_03857	CCNA_03857	Tim44-like domain protein	A0A0H3CE89		0.132295	0.254146	0.396798	44.2	51	1	10	10	14	1410000000	200	22.1	4.97
CCNA_01446	CCNA_01446	Aminotransferase	A0A0H3C7C8		0.131245	-0.0501461	0.214691	48.01	30.54	1	11	11	15	561000000	406	44.3	8.76
CCNA_00292	pstC	Phosphate transport system permease protein	A0A0H3C383		0.130916	1.13819	-0.377419	13.61	7.97	1	4	4	5	415000000	477	50.6	8.81
CCNA_03609	CCNA_03609	Outer membrane protein	A0A0H3CCM9		0.128891	0.103592	0.227172	268.06	45.89	1	16	16	71	25000000000	401	42.5	5.97
CCNA_01902	CCNA_01902	Nickel-responsive regulator NikR	A0A0H3C7P4		0.127336	0.524369	-0.172443	2.34	25.93	1	3	3	3	49900000	162	17.8	5.17
CCNA_02741	CCNA_02741	Uncharacterized protein	A0A0H3CBE4		0.127063	-0.183914	1.26227	149.34	48.26	1	8	8	43	8310000000	230	24	4.98
CCNA_01100	CCNA_01100	Acylamino-acid-releasing enzyme	A0A0H3C6H0		0.126787	0.13909	0.117307	11.26	11.84	1	6	6	6	62600000	642	69.9	6.51
CCNA_00645	nrtA	Nitrate binding protein nrtA	A0A0H3C5Y1	Nitrogen metabolism	0.125774	-0.217048	2.36961	114.28	50	1	16	16	40	2210000000	430	46	9.6
CCNA_03228	CCNA_03228	Tetratricopeptide repeat family protein	A0A0H3CBU7		0.124909	0.115305	0.129688	26.73	19.32	1	11	11	11	89000000	673	73.8	5.97
CCNA_01857	CCNA_01857	AraC-family transcriptional regulator	A0A0H3CAH0		0.122343	1.00823	-0.130831	14.3	18.42	1	6	6	6	352000000	418	43.9	5.69
CCNA_02525	pyrB	Aspartate carbamoyltransferase	A0A0H3CAR1	Amino acid metabolism	0.121878	0.132694	-0.190661	33.65	31.02	2	10	10	15	434000000	332	35.5	9.33
CCNA_00392	CCNA_00392	Dihydroorotase	A0A0H3C5S1		0.121512	-0.0235635	0.0294438	90.8	46.62	1	17	17	32	1760000000	444	48.3	6.16
CCNA_01679	astD	N-succinylglutamate 5-semialdehyde dehydrogenase	A0A0H3C761	Amino acid metabolism	0.120626	0.0897788	-0.267327	50.66	24.95	1	9	9	16	1130000000	485	50.8	5.3
CCNA_02696	CCNA_02696	AtzE family amidohydrolase	A0A0H3CAH9		0.11999	-0.251605	0.0422349	23.79	24.78	1	9	9	11	228000000	464	48.3	5.62
CCNA_02576	purC	Phosphoribosylaminoimidazole-succinocarboxamide synthase	A0A0H3CB04		0.11994	-0.233277	-0.265563	55.85	42.06	1	10	10	20	1020000000	252	28.6	6.05
CCNA_03322	CCNA_03322	D-3-phosphoglycerate dehydrogenase	A0A0H3CCT7	Amino acid metabolism	0.119895	-0.0146468	0.316241	92	47.91	1	23	23	32	1480000000	526	55.1	5.62
CCNA_02190	CCNA_02190	Penicillin-binding protein	A0A0H3CA22		0.11832	0.15339	0.215772	15.41	13.76	1	7	7	7	318000000	712	76.8	9.91
CCNA_03732	CCNA_03732	N-acyl-D-glucosamine 2-epimerase	A0A0H3CCZ1		0.117133	0.0382475	-0.0166036	23.79	24.09	1	7	7	9	405000000	386	42.9	5.41
CCNA_01480	CCNA_01480	Uncharacterized protein	A0A0H3C815		0.115134	0.206352	0.165783	21.67	32.59	1	5	5	9	1630000000	135	15.7	5.03
CCNA_00224	CCNA_00224	TonB-dependent receptor protein	A0A0H3C698		0.115028	-0.0176299	0.135112	24.35	17.18	1	10	10	10	179000000	681	74.9	6.39
CCNA_01859	CCNA_01859	TonB-dependent receptor	A0A0H3C8C8		0.114467	1.21487	-0.0800364	249.81	53.47	1	30	30	79	4340000000	677	73.2	7.15
CCNA_03095	CCNA_03095	Small-conductance mechanosensitive channel	A0A0H3CBE1		0.113097	0.0364882	0.26517	9.04	14.66	1	4	4	4	44000000	341	36.6	9.31
CCNA_02357	CCNA_02357	Methylmalonic acid semialdehyde dehydrogenase	A0A0H3CA89	Amino acid metabolism	0.112219	-0.124073	0.0238707	78.45	48.8	1	17	20	25	689000000	498	53.6	6.43
CCNA_00651	nirB	Nitrite reductase (NAD(P)H) catalytic subunit	A0A0H3C6A5	Nitrogen metabolism	0.11202	-0.0331386	1.54685	50.76	19.95	1	15	15	19	234000000	822	88.1	5.74
CCNA_02860	CCNA_02860	DnaJ-class molecular chaperone	A0A0H3CBN0		0.110565	0.160713	0.387625	55.51	52.87	1	14	14	22	348000000	314	33.1	9.32
CCNA_03866	CCNA_03866	LptE superfamily protein	A0A0H3CG81		0.110239	0.234885	0.00228939	24.16	56.63	1	7	7	10	662000000	166	17.9	8.68
CCNA_01065	CCNA_01065	Glycosyltransferase	A0A0H3C5G2		0.109774	-0.015014	-0.19061	21.41	29.28	1	8	8	9	149000000	345	39.1	6.16
CCNA_03824	ubiB	Probable protein kinase UbiB	A0A0H3CCL8		0.109707	-0.199309	-0.12903	19.95	15.14	1	7	7	7	133000000	502	54.3	8.69
CCNA_01490	CCNA_01490	FAD-dependent dehydrogenase	A0A0H3C7H0		0.109243	-0.0511153	-0.255489	15.03	15.02	1	6	6	6	180000000	546	59.1	7.33
CCNA_00539	CCNA_00539	Salicylate hydroxylase	A0A0H3C627		0.1084	-0.14468	-0.587718	1.75	8.64	1	3	3	3	31900000	486	52.6	6.89
CCNA_03791	CCNA_03791	MarR-family transcriptional regulator	A0A0H3CD78		0.107538	0.983331	-0.330896	18.13	36.56	1	4	4	6	321000000	186	20	9.76
CCNA_01105	CCNA_01105	Alpha/beta hydrolase family protein	A0A0H3C5J8		0.106595	-0.0401722	0.081382	27.93	26.9	1	6	6	9	250000000	290	31.1	4.86
CCNA_00056	CCNA_00056	Ribosomal-protein-S18-alanine acetyltransferase	A0A0H3C3N4		0.103093	-0.137161	-0.322613	7.19	28	1	3	3	3	59000000	150	15.9	5.17
CCNA_00070	hemC	Porphobilinogen deaminase	B8GXG1		0.102993	-0.0773527	0.0318201	27.37	37.89	1	10	10	11	295000000	322	34.1	5.78
CCNA_01450	recJ	Single-stranded-DNA-specific exonuclease recJ	A0A0H3C6L4		0.101733	0.112385	0.174697	12.38	10.4	1	5	5	5	59500000	606	64.6	5.58
CCNA_03589	sigT	RNA polymerase EcfG family sigma factor sigT	A0A0H3CDS0		0.101495	0.0334342	0.121235	7.21	22.89	1	4	4	4	116000000	201	22.1	5.52
CCNA_03541	CCNA_03541	2,5-diketo-D-gluconic acid reductase	A0A0H3CDD0		0.100823	-0.0318201	0.0526718	33.84	39.78	1	9	9	13	376000000	279	30.8	5.72
CCNA_03813	creS	Intermediate filament-like cell shape determinant creS	A0A0H3CD98		0.0991332	-0.0459984	0.238685	180.23	74.4	1	35	35	60	1870000000	457	49.8	5.34
CCNA_00657	CCNA_00657	Type I restriction-modification system specificity subunit	A0A0H3C7H7		0.0989401	-0.469439	-0.634324	6.2	8.44	1	3	3	3	29200000	450	49.3	5.36
CCNA_02296	lysA	Diaminopimelate decarboxylase	A0A0H3C9G7	Amino acid metabolism	0.0984037	0.022697	0.031388	20.38	14.96	1	5	5	8	213000000	421	44.7	5.25
CCNA_00871	CCNA_00871	Carbon-nitrogen hydrolase family protein	A0A0H3C805		0.0975965	0.135694	0.280018	13.47	16.61	1	4	4	5	302000000	283	29.7	6.44
CCNA_02687	CCNA_02687	Serine-pyruvate aminotransferase	A0A0H3CB84		0.0972972	-0.453745	-0.309479	16.49	16.67	1	5	5	5	501000000	426	45.7	7.02
CCNA_02537	rnr	Ribonuclease R	A0A0H3CAS2		0.0968151	0.0191841	-0.0143768	53.94	28.16	1	17	17	19	217000000	760	83.2	9.01
CCNA_03127	CCNA_03127	Aminoacyl-histidine dipeptidase	A0A0H3CE08		0.0957456	0.0950643	0.0556874	85.34	31.71	1	11	11	24	1100000000	432	45	8.16
CCNA_01507	CCNA_01507	Cystine transport system permease protein	A0A0H3C842		0.0957275	0.105982	-0.205764	9.93	21	1	4	4	4	79500000	219	23.6	10.2
CCNA_01552	tipN	Polar localization protein TipN	A0A0H3C899		0.0945319	0.0931553	0.0540668	95.29	36.28	1	25	25	32	320000000	882	93.3	4.91
CCNA_00395	CCNA_00395	Feruloyl-CoA synthetase	A0A0H3C4G9		0.0944501	-0.0407211	-0.0364549	22.56	19.97	1	9	9	9	117000000	596	62.5	5.83
CCNA_00483	CCNA_00483	Zn-dependent hydrolase, glyoxalase II family	A0A0H3C6Y7		0.0934808	0.399727	-0.116778	17.4	30.6	1	6	6	9	390000000	281	29.6	4.67
CCNA_01563	CCNA_01563	2-dehydro-3-deoxygluconokinase	A0A0H3C7R2		0.0932494	0.223032	0.0477392	60.81	30.71	1	10	10	19	1840000000	368	40.3	6.57
CCNA_01676	CCNA_01676	Uncharacterized protein	A0A0H3C8I6		0.0903465	0.185266	-0.153718	6.49	2.62	1	3	3	3	72000000	1373	143	9.63
CCNA_03020	CCNA_03020	Phosphatidylinositol-specific phospholipase C1-like protein	A0A0H3CC17		0.089817	0.890727	-0.255358	6.77	8.27	1	3	3	3	54200000	375	39.7	6.7
CCNA_01177	cysI	Sulfite reductase, beta subunit	A0A0H3C5T3		0.0881309	-0.473449	-0.0846257	32.04	30.98	1	15	15	16	348000000	552	61	6.86
CCNA_01433	ihfA	Integration host factor subunit alpha	B8H546		0.0869584	0.168972	0.110974	22.62	32	1	3	3	7	1030000000	100	10.9	9.06
CCNA_03889	CCNA_03889	Uncharacterized protein	A0A0H3ICS0		0.0861446	0.102464	0.398978	17.21	27.75	1	5	5	7	236000000	173	18.1	9.74
CCNA_02809	CCNA_02809	AcrB-family cation/multidrug efflux pump	A0A0H3CBK5		0.0845271	0.248719	0.297184	11.72	4.81	1	4	6	6	166000000	1080	114.8	8.81
CCNA_02385	CCNA_02385	Phospho-2-dehydro-3-deoxyheptonate aldolase	A0A0H3CBY3	Amino acid metabolism	0.0844529	-0.0671505	0.169671	34.07	25.93	1	10	10	11	360000000	459	50.7	6.81
CCNA_00929	CCNA_00929	Riboflavin-specific deaminase family protein	A0A0H3C5Y7		0.0825075	0.403356	0.049753	18.95	22.05	1	6	6	8	2940000000	331	35	7.01
CCNA_01818	CCNA_01818	D-alanine aminotransferase	A0A0H3CAD9	Amino acid metabolism	0.0823338	0.259435	0.111858	23.26	30.66	1	7	7	12	411000000	287	31.4	9.39
CCNA_00389	CCNA_00389	Aminomethyltransferase family protein	A0A0H3C3H4		0.0816213	0.0105527	0.326913	28.88	15.59	1	4	4	8	220000000	263	28.2	5.4
CCNA_02204	ilvC	Ketol-acid reductoisomerase (NADP(+))	B8GXW2	Amino acid metabolism	0.0812047	0.223635	0.555662	84.41	30.97	1	13	13	35	4030000000	339	36.8	6.1
CCNA_00500	CCNA_00500	Hydroxymethylglutaryl-CoA lyase	A0A0H3C5J6	Amino acid metabolism	0.0804187	0.0182622	-0.0394106	21.2	29.77	1	6	6	8	198000000	299	31.4	4.96
CCNA_01613	mreC	Cell shape-determining protein MreC	B8H610		0.0800864	0.297957	0.153168	34.43	24.57	1	8	8	12	312000000	346	37	10.35
CCNA_03715	CCNA_03715	OstA-like protein	A0A0H3CDU2		0.0778324	0.281628	0.319017	36.33	28.49	1	5	5	16	1740000000	186	19.7	8.82
CCNA_01941	CCNA_01941	Cysteine desulfhydrase/Selenocysteine lyase	A0A0H3CAQ6		0.0769419	0.299124	0.301641	11.93	13.19	1	4	4	4	171000000	379	39	7.11
CCNA_02448	CCNA_02448	Uncharacterized protein	A0A0H3C934		0.0757228	0.405387	0.251635	49.92	37.22	1	7	7	16	2230000000	223	24.4	5.48
CCNA_03799	CCNA_03799	Short chain dehydrogenase	A0A0H3CG21		0.0749621	0.315502	0.167072	16.18	24.1	1	6	6	6	345000000	307	32.6	8.05
CCNA_03582	CCNA_03582	3'(2'),5'-bisphosphate nucleotidase CysQ	A0A0H3CCK9		0.074945	0.036644	-0.167228	13.1	29.81	1	6	6	6	173000000	265	28.3	4.97
CCNA_02320	CCNA_02320	2'-deoxycytidine 5'-triphosphate deaminase	A0A0H3C8S3		0.0745421	-0.158713	-0.108948	17.91	26.1	1	7	7	9	391000000	341	37.6	5.83
CCNA_03549	CCNA_03549	TonB-dependent receptor	A0A0H3CBV8		0.0740006	-0.057244	1.60717	70.78	27.63	1	19	19	23	252000000	800	86.7	7.3
CCNA_01619	CCNA_01619	NYN domain protein	A0A0H3C8E5		0.0738202	0.0243197	0.11836	25.61	36.87	1	6	6	12	407000000	198	22.7	5.26
CCNA_02237	CCNA_02237	Xaa-pro dipeptidyl-peptidase	A0A0H3CBJ5		0.0733845	0.0517584	-0.286772	73.44	38.21	1	23	23	29	964000000	738	80.5	7.3
CCNA_00167	CCNA_00167	Metallophosphatase family protein	A0A0H3C3X6		0.0731317	0.185025	0.158385	16.2	20.07	1	6	6	8	353000000	269	29.8	6.87
CCNA_03495	CCNA_03495	D-beta-hydroxybutyrate dehydrogenase	A0A0H3CDF4		0.0724025	0.419563	0.490106	19.83	20.38	1	6	6	7	764000000	265	27.8	5.39
CCNA_02910	CCNA_02910	TonB-dependent receptor	A0A0H3CBS1		0.0694968	-0.334158	0.339063	1152.4	58.32	1	41	42	326	30000000000	979	103.8	5.24
CCNA_00196	leuC	3-isopropylmalate dehydratase large subunit	B8GY66	Amino acid metabolism	0.0687128	0.0135801	-0.0246249	28.61	17.75	1	7	7	9	315000000	479	50.7	6.09
CCNA_00073	CCNA_00073	HemY domain membrane protein	A0A0H3C3P8		0.0680332	0.0687476	0.245323	34.56	29.35	1	11	11	12	492000000	511	54.6	9.35
CCNA_01717	CCNA_01717	Uncharacterized protein	A0A0H3C8N0		0.0678192	-0.0828533	0.108813	10.5	25.74	1	4	4	5	302000000	136	15.6	8.72
CCNA_01285	CCNA_01285	Proline iminopeptidase	A0A0H3C7R9	Amino acid metabolism	0.0661589	0.152703	0.19138	17.15	19.45	1	7	7	8	3060000000	329	37.5	5.87
CCNA_01026	CCNA_01026	Uncharacterized protein	A0A0H3C6A8		0.0656469	-0.150467	-0.283593	13.99	17.99	1	3	3	5	557000000	239	25.9	5.07
CCNA_00135	CCNA_00135	Trypsin-like peptidase	A0A0H3C3U5		0.0647807	0.0113543	-0.004281	20.67	33.94	1	6	6	6	156000000	277	28.7	8.06
CCNA_00776	CCNA_00776	OAR protein	A0A0H3C5J4		0.0632589	1.11632	-0.0557094	20.09	11.79	1	9	9	9	400000000	1187	126.3	8.21
CCNA_01497	hldD	ADP-L-glycero-D-manno-heptose-6-epimerase	A0A0H3C831		0.0627211	-0.185867	-0.0583768	24.2	31.23	1	9	9	12	282000000	333	36.5	6.33
CCNA_01447	CCNA_01447	Homoserine dehydrogenase	A0A0H3C7Y3	Amino acid metabolism	0.0619451	-0.0712151	0.00823223	38.59	21.21	1	7	7	10	770000000	429	44.1	5.4
CCNA_02747	CCNA_02747	Lipoprotein	A0A0H3CD03		0.0612871	-0.162628	0.0612871	86.83	60.74	1	12	13	26	853000000	270	29.2	9.07
CCNA_03578	CCNA_03578	ATP-dependent DNA helicase recQ	A0A0H3CDG4		0.0594157	0.17478	0.107244	7.62	7.97	1	4	4	4	153000000	615	67.3	7.17
CCNA_00291	phoR	Phosphate regulon sensor protein phoR	A0A0H3C6G0		0.0586054	-0.00288539	0.0586054	18.97	15.71	1	6	6	6	89900000	471	50.2	6.83
CCNA_02387	CCNA_02387	Glutathione reductase	A0A0H3C9N8		0.0585	-0.178562	-0.110402	38.23	22.96	1	11	11	15	1530000000	466	50.1	6.28
CCNA_00492	cysS	Cysteine--tRNA ligase	B8GZS3		0.0572394	-0.148436	-0.20252	34.6	25.7	1	9	9	12	835000000	463	50.8	5.19
CCNA_01575	CCNA_01575	Glucose / sorbosone dehydrogenase	A0A0H3C7S1		0.056338	0.237426	0.754009	116.18	50.49	1	16	16	37	2800000000	408	42.9	7.06
CCNA_02594	htpX	Protease HtpX homolog	B8H051		0.0547059	0.264582	0.238564	13.99	18.99	1	4	4	4	154000000	316	33.5	6.98
CCNA_02565	CCNA_02565	Uncharacterized protein	A0A0H3CAU9		0.0530001	0.0550528	-0.149558	5.93	28.42	1	5	5	5	204000000	183	20.6	5.15
CCNA_02112	CCNA_02112	D-cysteine desulfhydrase	A0A0H3CB47	Amino acid metabolism	0.0524152	0.0282393	0.0517099	22.22	34.23	1	8	8	8	598000000	333	34.9	6.7
CCNA_01903	CCNA_01903	Urea carboxylase-associated protein 2	A0A0H3C8G8		0.0494788	-0.0976108	0.713586	7.21	14.7	1	4	4	4	53800000	279	29.9	7.17
CCNA_01678	CCNA_01678	Arginine N-succinyltransferase, beta chain	A0A0H3CA03	Amino acid metabolism	0.0483062	-0.0879477	-0.316766	40.17	25.45	1	5	5	12	1240000000	334	36.9	5.2
CCNA_00971	CCNA_00971	Hydroxyacylglutathione hydrolase	A0A0H3C530		0.0477034	0.0580056	0.380092	32.9	28.28	1	6	6	9	395000000	297	32	6.01
CCNA_00764	CCNA_00764	Electron transfer flavoprotein beta subunit	A0A0H3C4K0		0.0467631	-0.0154379	0.0975356	101.29	45.97	1	10	10	33	5040000000	248	26.2	6.86
CCNA_01646	bioD	ATP-dependent dethiobiotin synthetase BioD	B8GVE1		0.0456634	0.412978	-0.177333	9.79	15.07	1	3	3	4	122000000	219	22.9	4.75
CCNA_00831	CCNA_00831	Alpha-glucosidase	A0A0H3C6E5		0.0438691	-0.121263	-0.482584	1.72	3.66	1	3	3	3	38400000	983	110.4	8.54
CCNA_02529	dprA	DNA recombination-mediator protein A, SMF family	A0A0H3C9B5		0.0436888	0.272216	-0.0308688	12	12.6	1	3	3	4	83600000	365	38.3	6.46
CCNA_00968	CCNA_00968	Gluconate kinase	A0A0H3C6T3		0.0428555	-0.175703	-0.150612	15.45	13.43	1	6	7	7	1260000000	499	54.9	5.21
CCNA_00731	mutL	DNA mismatch repair protein MutL	B8H173		0.0423192	0.159046	-0.0242229	51.95	30.46	1	14	15	21	1700000000	637	68.5	6.19
CCNA_02577	purS	Phosphoribosylformylglycinamidine synthase subunit PurS	A0A0H3CCH0		0.0418397	-0.146915	-0.0409746	32.76	51.9	1	3	3	9	1560000000	79	8.5	5.87
CCNA_02528	plsY	Glycerol-3-phosphate acyltransferase	B8GZK4		0.0417596	0.0328137	-0.0546922	11.8	22.48	1	4	4	5	237000000	218	22.5	9.82
CCNA_02062	CCNA_02062	DNA repair protein RecN	A0A0H3C835		0.0416413	0.343053	0.401083	41.72	30.46	1	14	14	16	320000000	568	59.5	5.12
CCNA_01761	CCNA_01761	YjgP/YjgQ family membrane permease	A0A0H3C7C4		0.0415242	0.0916411	-0.0131817	9.03	8.7	1	3	3	4	220000000	368	40.1	10.1
CCNA_03480	CCNA_03480	Triphenylmethane reductase (TMR)-like protein	A0A0H3CDD8		0.0397128	-0.0499925	-0.127642	5.08	11.62	1	3	3	3	68400000	284	29.3	5.83
CCNA_02133	glk	Glucokinase	B8GXA8		0.0389829	-0.159871	0.754514	68.9	41.09	1	11	11	20	1860000000	331	34.7	5.81
CCNA_01030	CCNA_01030	Peptidyl-prolyl cis-trans isomerase	A0A0H3C5B3		0.0388319	0.147488	-0.122412	15.7	26.83	1	6	6	6	116000000	205	21.6	10.07
CCNA_00548	CCNA_00548	Transposase	A0A0H3CAT5		0.0378756	0.147162	-0.0543111	8.37	46.59	1	4	4	4	84500000	88	9.8	9.57
CCNA_03162	argJ	Arginine biosynthesis bifunctional protein ArgJ	A0A0H3CE38	Amino acid metabolism	0.0366133	0.0616337	-0.0520011	64.44	37.84	1	16	16	25	1010000000	481	50.3	8.62
CCNA_00363	CCNA_00363	Acid phosphatase	A0A0H3C548		0.0350998	-0.0868433	0.544179	6.81	11.24	1	3	3	3	103000000	258	27.6	8.95
CCNA_01783	hdaA	Chromosome replication regulator protein HdaA	A0A0H3C884		0.0349803	-0.0245065	-0.0624272	26.34	35.65	1	6	6	8	229000000	230	24.1	4.89
CCNA_01898	CCNA_01898	Mg-dependent Dnase TatD	A0A0H3C8G2		0.032905	-0.267907	-0.213459	9.09	19.47	1	4	4	4	61700000	262	28.8	5.74
CCNA_00252	pbpX	Multimodular transpeptidase-transglycosylase PbpX	A0A0H3C6C5		0.0319525	-0.0785887	-0.163182	64.21	34.15	1	20	20	23	432000000	653	70.5	9.11
CCNA_01975	trpD	Anthranilate phosphoribosyltransferase	B8GWP8	Amino acid metabolism	0.0319161	0.00146615	0.225637	38.92	36.66	1	9	9	13	391000000	341	35.2	6.05
CCNA_00192	CCNA_00192	Long-chain-fatty-acid--CoA ligase	A0A0H3C3Z8		0.0307414	-0.181891	-0.125338	9.77	8.16	1	5	5	5	953000000	539	58.7	6.01
CCNA_01242	CCNA_01242	Amino acid permease	A0A0H3C7N3		0.0299118	-0.308058	-0.0673701	30.78	11.49	1	6	6	13	2590000000	531	55.2	7.43
CCNA_00419	CCNA_00419	Fasciclin domain cell surface protein	A0A0H3C6U7		0.0283075	-0.0996037	0.729897	50.02	30.9	1	4	4	14	1680000000	178	17.8	9.67
CCNA_03262	queC	7-cyano-7-deazaguanine synthase	B8H3X3		0.0267669	-0.178926	0.38284	7.34	16.94	1	3	3	4	141000000	242	26.9	5.49
CCNA_00253	asd	Aspartate-semialdehyde dehydrogenase	A0A0H3C356	Amino acid metabolism	0.0262509	-0.0577009	0.0712414	111.04	54.09	1	14	14	32	2100000000	342	37.5	5.5
CCNA_00145	CCNA_00145	Non-canonical purine NTP pyrophosphatase	A0A0H3C2V8		0.0259583	0.0178113	0.0266351	23.87	48.5	1	6	6	9	659000000	200	20.9	5.27
CCNA_01596	uvrD	DNA helicase	A0A0H3C7U0		0.0257631	0.150052	0.0663263	31.41	18.51	1	13	13	13	514000000	805	89.5	7.05
CCNA_01300	fdhD	Sulfurtransferase FdhD	A0A0H3C7T3		0.0256739	-0.1083	-0.0453163	5.68	12.13	1	3	3	3	27900000	272	28.8	5.99
CCNA_00601	CCNA_00601	MoxR-like ATPase	A0A0H3C7C5		0.0253528	0.535915	0.123998	24.72	25.7	1	8	8	9	249000000	323	34.5	5.55
CCNA_00222	pgi	Glucose-6-phosphate isomerase	B8GY92		0.0244471	0.0881257	0.0272149	56.32	33.58	1	13	13	21	1020000000	539	57.5	5.49
CCNA_03315	CCNA_03315	Molybdopterin biosynthesis MoeA protein	A0A0H3CCZ0		0.0229059	0.031146	0.151933	15.02	21.32	1	7	7	7	162000000	408	42	5.43
CCNA_01593	CCNA_01593	Xaa-pro aminopeptidase	A0A0H3C8H0		0.0228509	-0.00209542	-0.0210924	73.34	44.44	1	21	21	27	756000000	603	64.3	5.52
CCNA_01155	CCNA_01155	TonB-dependent outer membrane receptor	A0A0H3C8S1		0.0198357	-0.226615	-0.0187627	294.17	46.47	1	35	36	99	3810000000	977	106.2	6.02
CCNA_01615	CCNA_01615	Cell elongation specific D,D-transpeptidase	A0A0H3C8J0		0.0198312	0.183882	-0.0295394	21.09	14.58	1	8	8	8	130000000	672	73	8.68
CCNA_03741	CCNA_03741	DNA-cytosine methyltransferase	A0A0H3CFS9	Amino acid metabolism	0.0155728	0.178597	0.0993866	10.48	11.76	1	3	3	3	81900000	374	39.9	8.51
CCNA_02329	xseA	Exodeoxyribonuclease 7 large subunit	B8GYM1		0.0149503	-0.0524674	0.178171	11.61	12.28	1	6	6	6	148000000	505	54.4	9.82
CCNA_00293	pstA	Phosphate transport system permease protein PstA	A0A0H3C480		0.0137401	1.02184	-0.178905	44.1	17.87	1	7	8	13	3270000000	431	46.4	7.23
CCNA_02098	CCNA_02098	Molybdopterin-guanine dinucleotide biosynthesis protein A	A0A0H3C9I1		0.0127673	-0.304402	-0.166323	42.18	43.62	1	13	13	18	876000000	298	32.4	7.43
CCNA_01056	CCNA_01056	Methyltransferase	A0A0H3C6D5		0.0107664	-0.0927492	-0.0522673	31.94	29.2	1	11	11	11	314000000	435	47	6.62
CCNA_01812	ispDF	Bifunctional enzyme IspD/IspF	B8GW85		0.0099693	-0.141009	0.157566	20.61	15.45	1	5	5	6	424000000	382	40	6.34
CCNA_01763	pepA	Probable cytosol aminopeptidase	A0A0H3C8R6		0.00973858	0.0439922	-0.139879	102.77	41.78	1	16	16	30	3170000000	493	51.1	5.48
CCNA_01431	plsX	Phosphate acyltransferase	A0A0H3C7B8		0.00898478	-0.136281	-0.242706	23.88	25.56	1	7	7	7	472000000	360	37.5	6.54
CCNA_03744	CCNA_03744	dTDP-glucose 4,6-dehydratase	A0A0H3CDX1		0.00887815	-0.136408	-0.00137073	6.35	9.55	1	3	3	3	148000000	356	39.3	6.6
CCNA_03202	CCNA_03202	Lipid A 3-O-deacylase PagL	A0A0H3CBQ1		0.00836752	-0.0469095	-0.0746264	14.79	26.44	1	4	4	5	289000000	208	22.3	8.13
CCNA_02897	CCNA_02897	Tryptophan halogenase	A0A0H3CDD3		0.00729473	0.0112582	-0.169842	2	9.09	1	2	3	3	44800000	374	39.5	8.92
CCNA_01531	CCNA_01531	Acetyltransferase	A0A0H3C9M8		0.00655937	0.0905962	0.0628912	8.87	17.93	1	3	3	3	305000000	184	20.5	6.3
CCNA_03355	CCNA_03355	Acylamino-acid-releasing enzyme	A0A0H3CC42		0.00628626	0.419951	0.181776	84.5	36.01	1	20	20	30	519000000	661	70.8	7.05
CCNA_02007	CCNA_02007	Lipoprotein releasing system transmembrane protein lolE	A0A0H3C9A2		0.00509401	0.194739	0.0634646	6.46	5.16	1	4	4	4	93300000	426	45.7	8.73
CCNA_01104	CCNA_01104	Glycosyltransferase	A0A0H3C8N1		0.00495164	-0.0163904	0.0839573	7.53	7.44	1	2	3	3	39700000	390	41.7	9.09
CCNA_01816	ntrY	Nitrogen regulation protein ntrY	A0A0H3C8W0		0.00320956	0.0774105	0.423647	9.15	4.15	1	3	3	3	45200000	747	80.6	5.45
CCNA_02587	CCNA_02587	Histidine kinase	A0A0H3CAX2		0.000713323	0.168815	-0.0317406	9.05	8.43	1	5	5	5	93300000	605	65	5.17
CCNA_02627	CCNA_02627	Aminopeptidase	A0A0H3CB13		0	0.00350254	-0.0601508	89.94	38.12	1	16	16	34	1080000000	467	48.9	6.9
CCNA_01141	recA	Protein RecA	B8H3I7		-0.000774601	0.240531	0.490286	124.93	42.7	1	12	12	36	2790000000	356	37.9	5.55
CCNA_00294	pstB	Phosphate import ATP-binding protein PstB	B8GYG4		-0.00167463	0.90756	-0.271764	67.4	56.2	1	15	15	26	993000000	274	29.5	7.37
CCNA_03760	CCNA_03760	PaaI-family thioesterase	A0A0H3CE86		-0.00224661	0.1532	0.100433	18.52	25.3	1	3	3	4	408000000	166	17.6	6.19
CCNA_02206	CCNA_02206	Uncharacterized protein	A0A0H3CA39		-0.00289117	-0.416482	0.168159	14.29	22.99	1	4	4	5	386000000	187	21.4	6
CCNA_01603	CCNA_01603	Aminotransferase	A0A0H3C8I0	Amino acid metabolism	-0.00398535	0.162906	-0.289138	83.48	26.5	1	10	10	30	2750000000	400	43	5.48
CCNA_03665	CCNA_03665	DctA-YdbH superfamily protein	A0A0H3CCS4		-0.00475129	-0.124484	-0.00883632	17.91	7.97	1	8	8	8	64900000	1079	111.8	8.82
CCNA_00559	metX	Homoserine O-acetyltransferase	B8GZZ0	Amino acid metabolism	-0.00482622	-0.248788	0.0109711	7.68	9.95	1	3	3	4	41400000	382	41.2	6.54
CCNA_01909	CCNA_01909	ABC transporter substrate-binding protein	A0A0H3C925		-0.00617857	0.18898	2.02975	49.75	50.68	1	13	13	17	711000000	369	39	7.18
CCNA_02572	CCNA_02572	Adenylosuccinate lyase	A0A0H3CCG5	Amino acid metabolism	-0.00641199	-0.267777	-0.216327	72.2	38.76	1	16	16	24	713000000	436	48.4	6.25
CCNA_03627	CCNA_03627	ATP phosphoribosyltransferase regulatory subunit	A0A0H3CDV1	Amino acid metabolism	-0.00654879	-0.448529	0.0380442	25.71	19.95	1	6	6	8	514000000	386	40.1	5.47
CCNA_03584	chpT	Histidine phosphotransferase ChpT	A0A0H3CDR5	Cell cycle	-0.00656601	0.0861777	0.111328	40.55	39.56	1	6	6	12	583000000	225	23.4	4.94
CCNA_00268	dnaX	DNA polymerase III subunit gamma/tau	A0A0H3C6E2		-0.0102631	0.150395	-0.0558532	32.39	16.28	1	10	10	11	280000000	608	65.1	5.31
CCNA_01819	hfq	RNA-binding protein Hfq	B8GW92		-0.0105243	0.396348	0.366836	26.47	69.51	1	5	5	11	1800000000	82	9.2	8.16
CCNA_02132	CCNA_02132	LacI-family transcriptional regulator	A0A0H3C9V7		-0.01092	0.00501226	0.609851	13.58	15.34	1	5	5	7	184000000	339	36.8	6.16
CCNA_01860	CCNA_01860	Iron-regulated membrane protein	A0A0H3C8Z2		-0.0113791	0.709504	0.0703122	15.24	25.72	1	7	7	7	112000000	381	42.1	10.14
CCNA_00086	gdhZ	NAD-specific glutamate dehydrogenase GdhZ	A0A0H3C571	Nitrogen metabolism	-0.0116818	-0.203243	-0.0940222	303.65	39.89	1	56	56	104	1490000000	1607	176.3	5.73
CCNA_02342	CCNA_02342	Uncharacterized protein	A0A0H3CBU5		-0.0135526	-0.0805742	-0.0792163	7.49	8.55	1	3	3	3	87000000	421	44.7	8.6
CCNA_01562	CCNA_01562	4-hydroxy-2-oxoglutarate aldolase/2-dehydro-3-deoxyphosphogluconate aldolase	A0A0H3C6Y5		-0.0143253	0.319074	0.00822903	86.1	50.45	1	11	11	27	2870000000	224	23.8	7.15
CCNA_02047	glnA	Glutamine synthetase	A0A0H3C9D7	Nitrogen metabolism	-0.0150858	0.151803	1.15989	324.89	42	1	20	20	129	12500000000	469	52.5	6.02
CCNA_02619	CCNA_02619	Stomatin/prohibitin-related protein	A0A0H3CA87		-0.0154026	0.0673463	0.460901	88.76	39.53	1	12	12	30	3000000000	301	32.6	8.79
CCNA_00104	pyrF	Orotidine 5'-phosphate decarboxylase	B8GXJ5		-0.0167109	0.000692106	-0.0855603	14.4	31.76	1	6	6	7	375000000	233	24.6	5.48
CCNA_03830	CCNA_03830	Multidrug resistance protein A, efflux pump	A0A0H3CCL9		-0.019389	-0.206047	-0.553787	31.84	27.64	1	8	8	10	185000000	369	38.3	9.35
CCNA_02446	CCNA_02446	Glutathionylspermidine synthase family	A0A0H3CAN6		-0.0195812	0.197672	-0.0280552	7.93	15.25	1	6	6	6	109000000	387	44.1	5.25
CCNA_00006	CCNA_00006	Enoyl-CoA hydratase	A0A0H3C490		-0.0216517	0.15922	-0.0532636	60.12	35.11	1	8	8	18	1240000000	262	27.6	5.35
CCNA_02208	thyA	Thymidylate synthase	A0A0H3C8H2		-0.0224424	0.397836	0.318424	21.07	14.34	1	3	3	6	250000000	279	31.4	5.78
CCNA_00199	CCNA_00199	TadG/vWA-family protein	A0A0H3C404		-0.0227405	0.0425567	-0.360637	15.07	12.14	2	7	7	7	190000000	626	65.4	8.13
CCNA_00307	CCNA_00307	Phospholipid-lipopolysaccharide ABC transporter	A0A0H3C504		-0.0234908	-0.218299	-0.10259	9.93	6.26	1	3	3	3	42700000	607	64.7	9.09
CCNA_02539	CCNA_02539	Aminotransferase	A0A0H3CCD5		-0.0235285	0.0154752	0.0119726	21.09	29.4	1	7	7	7	131000000	381	41.5	5.47
CCNA_03801	CCNA_03801	Prolyl endopeptidase family	A0A0H3CCK4		-0.0237608	0.362161	0.00514592	44.02	31.34	1	17	17	18	254000000	753	81.9	8.48
CCNA_03296	CCNA_03296	TetR-family transcriptional regulator	A0A0H3CCR9		-0.0244468	0.163709	0.155818	25.24	27.74	1	8	8	8	241000000	411	45.4	7.61
CCNA_03344	ruvB	Holliday junction ATP-dependent DNA helicase RuvB	B8H454		-0.0249299	0.315275	-0.000706338	21.02	26.88	1	7	7	8	212000000	346	37.3	6.27
CCNA_03282	CCNA_03282	Pirin	A0A0H3CEH4		-0.0265793	-0.376586	-0.254325	3.66	13.19	1	3	3	3	216000000	288	31.9	5.59
CCNA_00565	CCNA_00565	Gamma-glutamyltranspeptidase	A0A0H3C5S0		-0.0286588	0.402663	0.00670502	45.27	35.69	1	15	15	17	595000000	580	60.4	9.17
CCNA_02895	CCNA_02895	TonB-dependent receptor	A0A0H3CBQ7		-0.0313642	-0.36775	-0.738499	52.28	26.28	1	22	22	23	316000000	1073	117	7.37
CCNA_03664	dapB	4-hydroxy-tetrahydrodipicolinate reductase	A0A0H3CC59	Amino acid metabolism	-0.0313725	0.235525	0.0958979	14.48	13.23	1	3	3	6	1070000000	257	26.4	5.69
CCNA_00379	CCNA_00379	Thiol:disulfide interchange protein dsbA	A0A0H3C562		-0.0313983	0.16768	0.281934	49.72	42.65	1	6	7	15	3420000000	204	21.7	5.67
CCNA_01940	sufB	ABC transporter-associated protein SufB	A0A0H3C9H3		-0.0315566	0.447966	0.231607	35.66	26.79	1	11	11	13	488000000	489	54	5.15
CCNA_02245	CCNA_02245	DnaJ domain protein	A0A0H3C9X5		-0.0337574	0.13493	0.0603726	9.23	26	1	3	3	3	66600000	150	15.9	10.84
CCNA_01218	CCNA_01218	Sphingosine kinase/diacylglycerol kinase-related protein	A0A0H3C600		-0.0340127	-0.161716	0.0332292	13.18	15.76	1	5	5	5	254000000	330	35.3	9.69
CCNA_00846	CCNA_00846	Bifunctional protein PutA	A0A0H3C5Q1	Amino acid metabolism	-0.0342042	0.342777	-0.249007	251.89	45.68	1	37	37	86	2380000000	1029	109.5	6.05
CCNA_03826	CCNA_03826	Uncharacterized protein	A0A0H3CE66		-0.0342857	1.33672	0.940309	11.76	40.76	1	7	7	8	237000000	184	19.7	9.07
CCNA_00068	gpsA	Glycerol-3-phosphate dehydrogenase [NAD(P)+]	A0A0H3C4E8		-0.034494	-0.0302257	0	17.88	34.23	1	6	6	6	327000000	336	33.5	5.49
CCNA_01899	CCNA_01899	DNA polymerase III, delta' subunit	A0A0H3C919		-0.0346234	0.187449	-0.0116936	6.48	15.48	1	3	3	3	47700000	336	35.9	6.9
CCNA_01918	popA	Cyclic di-GMP effector protein PopA	A0A0H3C8I4	Cell cycle	-0.0362202	-0.0691975	-0.144808	32.01	24.72	1	9	9	10	668000000	441	47.4	5.71
CCNA_01261	CCNA_01261	Periplasmic multidrug efflux lipoprotein	A0A0H3C6X3		-0.0364336	0.154735	0.0865737	19.59	20.75	1	6	6	8	297000000	371	39	9.85
CCNA_02673	uvrA	UvrABC system protein A	A0A0H3CB72		-0.0369214	0.0236399	0.153474	63.15	27.07	1	24	24	28	338000000	968	106.6	6.7
CCNA_00295	phoU	Phosphate-specific transport system accessory protein PhoU homolog	B8GYG5		-0.0369727	0.774632	0.126222	34.97	39.57	1	9	9	15	812000000	230	25.6	5.83
CCNA_00733	CCNA_00733	GumN superfamily protein	A0A0H3C5F2		-0.0405255	0.379954	0.354665	20.64	22.12	1	6	6	6	216000000	312	33.6	9.44
CCNA_02094	CCNA_02094	MviM-like NAD-dependent oxidoreductase	A0A0H3CB32		-0.0405818	-0.0558255	0.0326243	12.92	20.66	1	5	5	5	548000000	305	32	4.91
CCNA_01275	folD	Bifunctional protein FolD	B8H4A3		-0.0409109	-0.140397	-0.0980478	25.47	38.38	1	11	11	12	655000000	297	30.7	6.7
CCNA_03024	CCNA_03024	Branched-chain amino acid aminotransferase	A0A0H3CB77	Amino acid metabolism	-0.0417805	-0.0487467	-0.0677251	39.36	28.04	1	8	8	17	1640000000	296	32.9	6.01
CCNA_03528	CCNA_03528	Ribosomal RNA small subunit methyltransferase E	A0A0H3CF65		-0.0418404	-0.169753	0.00685693	14.43	28.99	1	5	5	7	237000000	238	25.9	5.6
CCNA_03206	CCNA_03206	L-serine dehydratase	A0A0H3CB11	Amino acid metabolism	-0.0470253	-0.142841	0.00629541	21.09	20.13	1	7	7	8	117000000	462	48.6	5.29
CCNA_02261	CCNA_02261	Propionyl-CoA carboxylase biotin-containing subunit	A0A0H3CA85	Amino acid metabolism	-0.0471809	-0.00449905	0.134983	31.25	15.7	1	10	10	12	450000000	669	72.2	5.39
CCNA_03334	ftsH	ATP-dependent zinc metalloprotease FtsH	B8H444		-0.0474044	0.287621	0.215502	116.53	34.66	1	20	20	35	1480000000	626	67.7	6.51
CCNA_01686	CCNA_01686	Exopolyphosphatase GppA	A0A0H3C8J7		-0.0487064	-0.0358081	0.124179	9.25	10.33	1	3	3	3	250000000	368	39.9	9.7
CCNA_02689	CCNA_02689	2-oxo-4-hydroxy-4-carboxy-5-ureidoimidazoline decarboxylase	A0A0H3CCU1		-0.0488459	-0.293274	-0.349435	7.37	13.22	1	3	3	3	103000000	174	18.9	6.52
CCNA_03386	pbpC	Multimodular transpeptidase-transglycosylase PbpC	A0A0H3CES2		-0.0494022	0.134253	0.069709	10.75	7.78	1	4	4	4	63700000	733	80	7.09
CCNA_00669	CCNA_00669	Glycosyltransferase family 99 protein WbsX	A0A0H3C4C1		-0.0494252	0.0742996	0.183647	21.92	10.39	1	7	8	8	1040000000	818	90.2	7.17
CCNA_02307	CCNA_02307	Cyclohexadienyl dehydrogenase	A0A0H3CA35	Amino acid metabolism	-0.0500407	-0.132656	-0.306562	11.24	23.08	1	6	6	6	167000000	312	33.6	5.88
CCNA_02280	coq7	2-nonaprenyl-3-methyl-6-methoxy-1,4-benzoquinol hydroxylase	A0A0H3C8N7		-0.0527139	0.144812	0.18179	9.7	25.81	1	3	4	4	174000000	186	20.1	6.43
CCNA_03500	CCNA_03500	FAD/FMN-containing dehydrogenase	A0A0H3CD86		-0.0528035	-0.0744782	-0.118126	19.33	17.06	1	7	7	8	250000000	469	49.1	6.27
CCNA_03029	CCNA_03029	3-deoxy-manno-octulosonate cytidylyltransferase	A0A0H3CB80		-0.055124	0.0524433	-0.147952	39.76	55.92	1	9	9	10	296000000	245	25.9	4.98
CCNA_00648	nasT	Nitrate response regulator NasT	A0A0H3C492		-0.0572298	-0.0492908	0.889156	7.03	15.83	2	4	5	5	74700000	240	25.4	8.16
CCNA_00398	CCNA_00398	Uncharacterized protein	A0A0H3C6R0		-0.0575875	-0.0324215	-0.0758358	95.09	31.86	1	16	16	39	4170000000	452	46.8	7.91
CCNA_02547	divK	Response regulator receiver protein DivK	A0A0H3C9D0	Cell cycle	-0.0577733	0.134411	-0.223927	9.31	32.8	1	3	3	4	319000000	125	14.2	4.96
CCNA_00397	CCNA_00397	Acetolactate synthase	A0A0H3C5S6	Amino acid metabolism	-0.058163	-0.106128	0.146511	33.49	32.03	1	11	11	11	520000000	512	52.2	5.2
CCNA_02634	murG	UDP-N-acetylglucosamine--N-acetylmuramyl-(pentapeptide) pyrophosphoryl-undecaprenol N-acetylglucosamine transferase	B8H091		-0.0592065	-0.0464643	-0.156256	13.48	11.08	1	5	5	7	353000000	361	38.3	8.9
CCNA_00004	coaE	Dephospho-CoA kinase	A0A0H3C2I0		-0.0609083	0.465664	0.0372618	12.68	24.62	1	5	5	5	226000000	199	21.2	6.13
CCNA_00487	CCNA_00487	Alkaline phosphatase	A0A0H3C5Z5		-0.0610806	0.550825	0.510704	12.15	8.51	1	4	4	4	214000000	564	61.6	6.62
CCNA_03811	CCNA_03811	LysR-family transcriptional regulator	A0A0H3CCL0		-0.0614299	-0.036266	-0.111653	11.27	12	1	5	5	5	81300000	300	31.8	6.35
CCNA_03769	CCNA_03769	Uncharacterized protein	A0A0H3CD32		-0.0615565	0.185543	0.0856471	28.67	45.83	1	6	6	11	1290000000	168	18.3	7.99
CCNA_03699	CCNA_03699	Peptidase, M16 family	A0A0H3CC94		-0.0623062	0.172897	0.256201	160	41.35	1	30	30	48	1920000000	948	99.1	6.54
CCNA_03373	thiE	Thiamine-phosphate synthase	A0A0H3CD41		-0.0628877	-0.0657474	-0.0248271	20.87	24.77	1	3	3	5	225000000	214	22.2	4.75
CCNA_03271	CCNA_03271	Methionine gamma-lyase	A0A0H3CCV9	Amino acid metabolism	-0.0638567	0.64226	-0.244639	15.96	18.45	1	6	6	6	97100000	401	42.5	6.15
CCNA_02913	CCNA_02913	Uncharacterized protein	A0A0H3CDE9		-0.0662015	0.0995357	0.499961	12.6	37.3	1	5	6	8	583000000	185	19.5	9.07
CCNA_01674	CCNA_01674	Circularly permuted ATP-grasp type 2 protein	A0A0H3C758		-0.0662337	0.000840487	0.739486	28.78	18.77	1	10	10	11	215000000	506	55.7	6.42
CCNA_01800	CCNA_01800	Pyruvate dehydrogenase E1 component beta subunit	A0A0H3C950		-0.0663337	0.0944594	0.128942	129.55	52.22	1	19	20	39	3640000000	450	48.1	4.96
CCNA_03314	CCNA_03314	Ferredoxin-NADP reductase	A0A0H3CCT2		-0.0668283	-0.192431	0.352527	71.14	36.45	1	8	8	22	902000000	310	34.6	7.3
CCNA_01956	CCNA_01956	Outer membrane protein	A0A0H3C8M2		-0.0672755	0.163208	-0.208903	60.98	52.44	1	9	10	17	1040000000	246	26.4	6.8
CCNA_03455	CCNA_03455	GT1-family glycosyltransferase	A0A0H3CEZ7		-0.0674445	0.108203	-0.10873	30.35	40.22	1	10	10	10	521000000	363	40.7	8.22
CCNA_01936	CCNA_01936	Cysteine desulfurase	A0A0H3CAQ0		-0.0676447	0.190323	0.302342	21.51	21.32	1	7	7	7	319000000	408	43.9	6.24
CCNA_02152	CCNA_02152	Phosphoglycerate mutase	A0A0H3C9Z2		-0.0678571	-0.0719498	-0.238293	10.01	14.16	1	3	3	4	200000000	219	24.4	10.18
CCNA_02729	CCNA_02729	Oligopeptide transporter	A0A0H3CBB6		-0.0684474	0.144834	0.342305	7.82	9.31	1	3	3	4	82200000	666	67.5	9.44
CCNA_03878	hemH	Ferrochelatase	B8GW40		-0.0687758	-0.360542	-0.228324	21.78	23.92	1	6	6	7	351000000	347	37.1	6.54
CCNA_01491	CCNA_01491	Cystathionine beta-lyase	A0A0H3C825	Amino acid metabolism	-0.0702904	-0.0306684	-0.155893	11.05	9.33	1	3	3	4	116000000	386	41.2	6.01
CCNA_03163	CCNA_03163	Peptidylprolyl isomerase	A0A0H3CAX1		-0.071191	0.0238467	-0.181998	42.86	40.56	1	13	13	16	581000000	323	34.7	5.55
CCNA_03393	purE	N5-carboxyaminoimidazole ribonucleotide mutase	A0A0H3CC72		-0.0721498	0	0.072064	17.04	32.52	1	4	4	5	418000000	163	16.3	5.9
CCNA_02287	CCNA_02287	TetR-family transcriptional regulator	A0A0H3CA16		-0.0732209	-0.0732209	-0.169925	8.56	14.35	1	3	3	3	121000000	209	22.8	5.34
CCNA_03667	CCNA_03667	Uncharacterized protein	A0A0H3CDZ2		-0.0733543	0.0384932	0.189933	1.95	26.27	1	3	3	3	20200000	118	11.8	9.64
CCNA_03820	CCNA_03820	Outer-membrane lipoprotein carrier protein	A0A0H3CEG1		-0.0738699	0.0607796	-0.495894	14.8	29.22	1	5	5	5	223000000	219	23.6	10.08
CCNA_02005	CCNA_02005	Inosine-uridine nucleoside N-ribohydrolase	A0A0H3C7Y5		-0.075544	-0.274675	-0.00195531	11.54	19.75	1	6	6	6	154000000	319	34.4	4.98
CCNA_01347	CCNA_01347	Uncharacterized protein	A0A0H3C723		-0.078666	0.216762	-0.0609731	10.49	11.62	1	3	3	4	165000000	241	26.1	10.92
CCNA_03039	cpaD	Pilus assembly protein CpaD	A0A0H3CB87		-0.0805471	0.156417	0.353232	9	16	1	4	4	4	415000000	225	23.8	7.85
CCNA_03989	CCNA_03989	MarR-family HTH transcriptional regulator / N-acyltransferase	A0A0H3J4B5		-0.0808956	-0.224721	-0.186676	18.69	15.67	1	4	5	10	556000000	319	35.3	8.54
CCNA_01725	bamB	Beta-barrel assembly machine (BAM) protein BamB	A0A0H3C8T6		-0.0825039	0.0820679	0.00990089	105.48	35.29	1	14	14	34	1790000000	476	50.4	9.04
CCNA_01650	CCNA_01650	Superoxide dismutase [Cu-Zn]	A0A0H3C8G5		-0.0838881	0.242701	0.10681	24.76	29.89	1	3	3	5	1870000000	174	17.1	6.61
CCNA_03505	CCNA_03505	Peroxiredoxin	A0A0H3CD91		-0.0855061	0.510495	0.0888443	133.77	76.25	1	9	9	37	5440000000	160	16.8	5.17
CCNA_01945	anmK	Anhydro-N-acetylmuramic acid kinase	A0A0H3C9H8		-0.0858607	-0.146315	-0.293359	4.51	7.4	1	3	3	3	97900000	365	38.1	5.07
CCNA_01509	CCNA_01509	3-oxoacyl-(Acyl-carrier-protein) synthase III	A0A0H3C9K7		-0.0877367	-0.33687	-0.306365	21.07	14.82	1	5	5	9	606000000	371	39.8	5.26
CCNA_02012	CCNA_02012	Metal-dependent hydrolase	A0A0H3C8R5		-0.0880247	-0.269598	-0.169444	40.87	24.51	1	12	12	16	606000000	559	60.7	5.83
CCNA_00101	rsmB	16S rRNA m5C methyltransferase RsmB	A0A0H3C582		-0.08827	0.0222528	-0.173838	9.11	15.62	1	4	4	4	143000000	429	45.5	6.23
CCNA_03771	CCNA_03771	Dehydrogenase with MaoC-like domain/dehydrogenase with MaoC-like domain	A0A0H3CE00		-0.088298	-0.0221714	0.192449	16.79	19.25	1	5	5	5	221000000	348	37.4	5.86
CCNA_00060	CCNA_00060	Mitochondrial-type Fe-S cluster assembly protein NFU	A0A0H3C5V1		-0.0888667	0.119483	0.0692853	30.06	44.74	1	8	8	12	617000000	190	20.8	4.79
CCNA_00359	CCNA_00359	SH3 domain-containing cell surface protein	A0A0H3C5P3		-0.0908481	0.770518	0.739721	63.59	45.28	1	10	10	18	1710000000	265	26.2	9.79
CCNA_03815	CCNA_03815	GumN superfamily protein	A0A0H3CEF6		-0.0909636	0.216082	0.653386	8.17	10.87	1	3	3	3	47500000	322	33.7	9.39
CCNA_03009	CCNA_03009	Nicotinate-nucleotide pyrophosphorylase	A0A0H3CB69		-0.0918389	0.206186	0.144995	21.06	27.66	1	6	6	8	565000000	282	29.2	5.87
CCNA_02628	murB	UDP-N-acetylenolpyruvoylglucosamine reductase	B8H085		-0.0932452	-0.125469	-0.0617253	23.42	21.26	1	7	7	11	447000000	301	31.9	5.57
CCNA_00083	CCNA_00083	Phosphoglucomutase/phosphomannomutase	A0A0H3C2P3		-0.0938961	-0.0486943	-0.0696609	38.2	32.6	1	13	13	15	368000000	546	56.8	5.72
CCNA_02449	CCNA_02449	Uncharacterized protein	A0A0H3C9T3		-0.0942476	-0.142698	-0.252571	17.05	25.81	1	5	5	7	189000000	217	24.9	4.89
CCNA_02069	secF	Protein-export membrane protein SecF	A0A0H3C9F6		-0.0950209	-0.213645	-0.0343916	36.2	30.53	1	9	9	15	1000000000	321	34.3	9.6
CCNA_03316	CCNA_03316	UDP-N-acetylglucosamine 4,6-dehydratase/UDP-D-quinovosamine 4-dehydrogenase	A0A0H3CEK5		-0.0951411	0.122813	0.0548936	10.68	7.02	1	4	4	4	46000000	627	67.1	8.65
CCNA_03104	aroB	3-dehydroquinate synthase	B8H332	Amino acid metabolism	-0.0961032	-0.152075	-0.186436	28.28	22.7	1	7	7	9	362000000	370	38.7	5.73
CCNA_00256	CCNA_00256	Pyridoxal kinase	A0A0H3C5I0		-0.0992442	-0.00136103	-0.122011	40.99	37.1	1	8	8	11	320000000	283	29.4	6.57
CCNA_03822	mutM	Formamidopyrimidine-DNA glycosylase	B8GVY4		-0.0996368	0.110349	0.0664061	10.41	20.21	1	5	5	5	49800000	287	31.5	8.57
CCNA_00333	CCNA_00333	LytTr DNA-binding domain protein	A0A0H3C5M7		-0.102714	-0.11599	0.0856115	10.45	12.73	1	3	3	3	64500000	275	29.4	10.23
CCNA_03577	CCNA_03577	DNA polymerase I	A0A0H3CCK5		-0.102895	-0.125409	-0.151258	71.32	28.04	1	22	23	30	413000000	963	104.1	5.83
CCNA_03533	CCNA_03533	Multidrug resistance ABC transporter, ATP-binding and permease components	A0A0H3CF72		-0.103093	-0.172956	-0.269858	19.26	13.23	1	7	7	8	109000000	597	64.7	6.83
CCNA_03146	CCNA_03146	M61 glycyl aminopeptidase	A0A0H3CCH2		-0.10429	-0.163573	-0.422717	59.53	28.02	1	16	16	19	634000000	653	72.3	7.02
CCNA_00876	CCNA_00876	7,8-dihydro-8-oxoguanine-triphosphatase	A0A0H3C810		-0.106445	-0.0789089	-0.0406614	10.84	34.33	1	4	4	4	154000000	134	15.1	5.52
CCNA_01387	CCNA_01387	tRNA (Uracil-5-)-methyltransferase related protein	A0A0H3C6E4		-0.107645	-0.249312	-0.198349	15.56	22.17	1	6	6	6	134000000	415	43.6	8.43
CCNA_03331	CCNA_03331	Phosphomethylpyrimidine kinase/hydroxymethylpyrimidine kinase	A0A0H3CC24		-0.108949	0.228527	0.196603	14.65	20.97	1	4	4	4	465000000	267	26.8	6.09
CCNA_01954	rne	Ribonuclease E	A0A0H3CAR6		-0.109207	-0.129324	-0.14826	174.87	37.53	1	30	30	59	1700000000	898	100.6	5.14
CCNA_02662	CCNA_02662	M28-family zinc peptidase	A0A0H3CB63		-0.110286	0.357157	0.325166	69.45	35.77	1	15	15	24	612000000	534	56.4	7.77
CCNA_00840	CCNA_00840	Sialic acid-specific 9-O-acetylesterase	A0A0H3C4Q6		-0.110558	0.054698	0.641828	19.85	13.88	1	7	7	7	85500000	641	67.4	5.96
CCNA_00428	CCNA_00428	Uncharacterized protein	A0A0H3C5V9		-0.110897	-0.211469	0.00536069	7.42	40	1	3	3	3	143000000	60	7	10.27
CCNA_02218	CCNA_02218	DnaJ-like protein djlA	A0A0H3C8I2		-0.113238	0.0968441	-0.35233	5.05	14.72	1	3	3	3	34500000	231	25	5.49
CCNA_01445	CCNA_01445	Uncharacterized protein	A0A0H3C6J5		-0.113587	0.172287	-0.0549389	11.45	30.14	1	3	3	3	326000000	146	14.9	10.08
CCNA_00267	CCNA_00267	MutT-like protein	A0A0H3C5J2		-0.11391	-0.159714	-0.0596779	45.49	28.43	1	8	8	13	791000000	313	34.2	4.7
CCNA_01091	msrA	Peptide methionine sulfoxide reductase MsrA	A0A0H3C5I8		-0.11418	0.0384127	0.233141	11.84	23.98	1	4	4	4	286000000	196	21.9	9.25
CCNA_01463	CCNA_01463	Phospho-2-dehydro-3-deoxyheptonate aldolase	A0A0H3C6M7	Amino acid metabolism	-0.114707	0.204645	-0.201634	17.11	22.22	1	5	5	5	357000000	369	38.7	6.6
CCNA_02335	CCNA_02335	Inositol monophosphatase family protein	A0A0H3CA67		-0.114721	-0.00324712	-0.107015	10.31	18.71	1	4	4	4	193000000	278	29.7	5.14
CCNA_00277	dapE	Succinyl-diaminopimelate desuccinylase	B8GYE7	Amino acid metabolism	-0.114794	-0.287196	-0.177591	30.88	27.46	1	8	8	11	269000000	386	40.6	5.05
CCNA_01987	lpxI	UDP-2,3-diacylglucosamine pyrophosphatase LpxI	A0A0H3C8Q1		-0.114923	-0.190365	-0.0302604	16.68	37.5	1	10	10	10	213000000	280	29.6	5.78
CCNA_01637	parC	DNA topoisomerase 4 subunit A	A0A0H3C8F5		-0.115063	-0.148418	-0.251894	95.94	31.62	1	23	24	44	798000000	759	83.5	6.24
CCNA_00323	CCNA_00323	Low-affinity zinc transport protein	A0A0H3C3B1		-0.115695	-0.0471967	-0.134237	52.45	30.68	1	11	11	20	1500000000	365	40.7	6.11
CCNA_00012	mutS	DNA mismatch repair protein MutS	A0A0H3C2I6		-0.120208	0.0498759	-0.259217	25.43	12.29	1	9	9	9	185000000	903	95.9	5.99
CCNA_02063	bamD	Outer membrane protein assembly factor BamD	A0A0H3C8V9		-0.122036	0.283545	0.0349854	52.24	38.83	1	11	11	19	1510000000	309	34.6	8.92
CCNA_01404	glyS	Glycine--tRNA ligase beta subunit	A0A0H3C804		-0.123486	-0.164708	-0.263935	123.21	44.08	1	23	23	43	1330000000	692	76	5.9
CCNA_02075	dipM	Peptidoglycan binding endopeptidase DipM	A0A0H3C9Q9		-0.124226	0.138187	-0.0917875	112.71	55.83	1	21	22	38	2980000000	609	63	9.8
CCNA_01805	CCNA_01805	Dihydrolipoyl dehydrogenase	A0A0H3C955	Amino acid metabolism	-0.125085	0.088987	-0.0564434	141.53	43.13	1	18	18	41	3370000000	466	48.7	7.36
CCNA_00562	CCNA_00562	Dihydroorotate dehydrogenase (quinone)	A0A0H3C744		-0.125595	0.0659947	-0.0428343	27.92	22.44	1	7	7	8	318000000	352	36.3	6.27
CCNA_01750	CCNA_01750	3-oxoacyl-[acyl-carrier-protein] synthase 2	A0A0H3CA77		-0.127544	-0.267468	-0.112239	55.13	30.05	1	8	8	19	2460000000	426	44.2	5.52
CCNA_02591	CCNA_02591	Glutaredoxin	A0A0H3CA63		-0.127907	0.49981	0.167021	29.1	50.44	1	5	5	11	2480000000	113	12.3	4.63
CCNA_02549	CCNA_02549	Glucokinase	A0A0H3CAT2		-0.128382	-0.223228	-0.248319	22.79	31.08	1	6	6	7	286000000	296	30.5	5.24
CCNA_00062	trpS	Tryptophan--tRNA ligase	A0A0H3C3N8		-0.128802	-0.226034	-0.183142	71.83	44.77	1	11	11	23	1280000000	344	37.1	6.37
CCNA_01342	CCNA_01342	ATPase, AAA family	A0A0H3C719		-0.129734	-0.00505829	0.299831	8.51	7.16	1	3	3	3	46700000	433	47.2	6.98
CCNA_02388	rpiA	Ribose-5-phosphate isomerase A	B8GYT0		-0.13115	-0.0540652	-0.159763	45.63	38.33	1	7	7	15	1250000000	227	23.5	5.03
CCNA_00732	CCNA_00732	GumN superfamily protein	A0A0H3C4G8		-0.131433	0.0374342	0.436992	22.98	32.29	1	9	9	9	261000000	350	38	9.06
CCNA_01804	CCNA_01804	Glutathione peroxidase	A0A0H3C8V1		-0.13183	0.275401	0.238761	30.68	36.25	1	5	5	10	1420000000	160	17.6	5.59
CCNA_00255	CCNA_00255	Esterase	A0A0H3C4U3		-0.132859	-0.249673	-0.0806261	6.71	10.96	1	3	3	3	183000000	374	39.9	5.06
CCNA_01726	der	GTPase Der	A0A0H3CA55		-0.13347	-0.323349	-0.250217	26.06	19.9	1	12	12	12	340000000	588	63.5	9.7
CCNA_02629	murC	UDP-N-acetylmuramate--L-alanine ligase	B8H086		-0.134285	-0.322089	-0.153507	44.08	37	1	13	13	15	1090000000	473	50.3	6.48
CCNA_03684	CCNA_03684	Carbonic anhydrase	A0A0H3CC78	Nitrogen metabolism	-0.134723	0.378859	0.136956	9.86	31.53	1	6	6	6	396000000	222	24.8	6.01
CCNA_02354	CCNA_02354	Phosphohydrolase, MutT/nudix family protein	A0A0H3CBV5		-0.135796	-0.0941542	0.165329	12.79	39.04	1	5	5	6	213000000	187	21.3	10.02
CCNA_01217	CCNA_01217	Phosphatidylglycerophosphate synthase	A0A0H3C8X4		-0.136626	-0.350889	-0.124961	12.74	14.67	1	6	6	7	756000000	375	41.3	8.87
CCNA_02704	CCNA_02704	NADP-dependent malic enzyme	A0A0H3CCV7		-0.13674	0.00381329	-0.466209	73.53	29.68	1	21	21	31	1070000000	758	81.3	5.71
CCNA_01745	CCNA_01745	Thioredoxin peroxidase	A0A0H3C7B2		-0.136765	0.688905	0.185343	40.66	41.81	1	7	7	14	2690000000	177	18.6	9.2
CCNA_00069	tsaD	tRNA N6-adenosine threonylcarbamoyltransferase	A0A0H3C563		-0.137504	-0.349285	-0.287312	8.95	10.08	1	3	3	3	106000000	367	37.4	5.91
CCNA_01821	CCNA_01821	MazG protein	A0A0H3C8A3		-0.137567	-0.195909	-0.351385	16.76	18.55	1	5	5	5	125000000	275	30.4	4.91
CCNA_02663	dksA	RNA polymerase-binding transcription factor DksA	B8H0C0		-0.137866	0.344421	0.373411	34.41	27.46	1	4	4	15	1380000000	142	16.8	5.5
CCNA_00847	CCNA_00847	Leucine-responsive regulatory protein	A0A0H3C6G2		-0.138283	-0.144014	-0.219905	8.37	16.77	1	3	3	3	105000000	155	17.4	7.97
CCNA_01959	aroQ	3-dehydroquinate dehydratase	B8GWN2	Amino acid metabolism	-0.138421	-0.0783162	0.0587808	3.69	26.71	1	3	3	3	333000000	146	15.7	6.79
CCNA_01645	CCNA_01645	3-hydroxyisobutyrate dehydrogenase	A0A0H3C9X7	Amino acid metabolism	-0.139233	-0.169462	-0.399279	10.84	17.13	1	5	5	5	284000000	286	30	5.9
CCNA_00445	cheB	Chemotaxis response regulator protein-glutamate methylesterase	A0A0H3C3R5	Bacterial chemotaxis	-0.142735	-0.129492	-0.0791187	47.18	29.36	1	7	7	16	1900000000	344	35.7	6.93
CCNA_01971	CCNA_01971	Peptidyl-prolyl cis-trans isomerase	A0A0H3C975		-0.143937	-0.0802838	-0.214363	129.53	51.68	1	23	23	42	1450000000	654	69.1	9.19
CCNA_01019	CCNA_01019	Beta-glucosidase	A0A0H3C8F1		-0.144969	0.0941667	0.489049	21.67	14.25	1	9	10	10	109000000	758	79.6	6.98
CCNA_03357	CCNA_03357	Uncharacterized protein	A0A0H3CD23		-0.145682	-0.0994883	-0.0825402	5.39	22.83	1	2	3	3	716000000	127	13.4	4.37
CCNA_02247	panC	Pantothenate synthetase	A0A0H3CBK7		-0.146549	-0.352401	-0.497775	25.59	34.04	1	8	8	8	353000000	285	30	5.5
CCNA_02048	CCNA_02048	TonB-dependent receptor	A0A0H3C9P0		-0.146921	-0.0673254	0.415776	376.14	62.12	1	38	39	122	4740000000	726	78.2	5.52
CCNA_03545	rsfS	Ribosomal silencing factor RsfS	A0A0H3CCI2		-0.148012	-0.0456794	-0.293938	37.34	41.96	1	6	6	13	1920000000	143	15.5	6.07
CCNA_03341	tolQ	TolQ protein	A0A0H3CBC4		-0.148831	0.1239	0.216794	41.63	33.19	1	8	8	14	1370000000	232	24.9	8.41
CCNA_02321	metZ	O-succinylhomoserine sulfhydrylase	A0A0H3C9I9	Amino acid metabolism	-0.149156	-0.166323	-0.208672	44.77	37.06	1	11	11	16	512000000	394	42.7	5.97
CCNA_02925	carA	Carbamoyl-phosphate synthase small chain	A0A0H3CB10	Amino acid metabolism	-0.151794	-0.108603	-0.340369	55.88	27.32	1	7	7	18	1250000000	388	40.7	5.63
CCNA_01396	CCNA_01396	Tetratricopeptide repeat family protein	A0A0H3C996		-0.151833	0.177909	0.201434	27.39	17.01	1	9	9	10	194000000	576	61.7	5.81
CCNA_00886	CCNA_00886	Aspartokinase	A0A0H3C6R1	Amino acid metabolism	-0.152003	-0.181104	-0.111936	89.06	47.47	1	15	16	28	1970000000	415	44.2	5.29
CCNA_01508	CCNA_01508	Cystine-binding protein	A0A0H3C890		-0.152452	0.173509	-0.205778	47.14	48.66	1	10	10	14	494000000	261	27.7	9.04
CCNA_02583	purQ	Phosphoribosylformylglycinamidine synthase subunit PurQ	A0A0H3C9G6		-0.15249	-0.204236	-0.199193	50.51	24.55	1	5	5	16	1120000000	220	23.4	4.96
CCNA_02185	CCNA_02185	Acetolactate synthase	A0A0H3CA17	Amino acid metabolism	-0.153073	0.051561	0.602643	80.07	25.79	1	13	13	26	900000000	601	65	5.62
CCNA_03148	CCNA_03148	Uncharacterized protein	A0A0H3CAV8		-0.153677	0.438027	0.211828	27.42	18.59	1	9	9	9	306000000	597	65.4	8.1
CCNA_03682	CCNA_03682	Fumarylpyruvate hydrolase	A0A0H3CE09	Amino acid metabolism	-0.153705	0.263156	0.0662524	14.22	20.35	1	4	4	6	881000000	226	23.8	5.27
CCNA_02243	CCNA_02243	D-alanyl-D-alanine serine-type carboxypeptidase	A0A0H3C8K5		-0.154797	-0.0538884	-0.09214	23.94	26.83	1	10	10	12	442000000	451	48.3	9.74
CCNA_02616	CCNA_02616	4-hydroxyphenylpyruvate dioxygenase	A0A0H3CB33	Amino acid metabolism	-0.154875	0.818836	-0.18025	42.22	49.3	1	13	13	18	1230000000	357	39.6	5.08
CCNA_03323	CCNA_03323	Phosphoserine aminotransferase	A0A0H3CCZ2	Amino acid metabolism	-0.157581	0.209923	0.844699	90.08	32.83	1	11	11	28	1660000000	396	42.4	5.33
CCNA_03922	CCNA_03922	Uncharacterized protein	A0A0H3J1H3		-0.158012	0.34463	0.0543678	10.98	20.4	1	5	5	5	165000000	353	38.5	9.25
CCNA_00644	CCNA_00644	Uncharacterized protein	A0A0H3C589		-0.160533	0.0920943	1.85686	63.57	36.46	1	17	18	24	1360000000	469	51.6	6.48
CCNA_01989	fabZ	3-hydroxyacyl-[acyl-carrier-protein] dehydratase FabZ	B8GWR2		-0.16101	-0.100814	-0.172909	23.73	23.9	1	4	4	8	809000000	159	17.4	5.58
CCNA_01977	CCNA_01977	1-acyl-sn-glycerol-3-phosphate acyltransferase	A0A0H3C8N9		-0.161419	-0.26723	-0.0663743	13.03	28.06	1	5	5	5	149000000	196	22	9.41
CCNA_02339	CCNA_02339	Methyltransferase	A0A0H3C9K3		-0.161874	0.186919	0.112348	15.12	18.12	1	3	4	6	1120000000	298	32.2	8.06
CCNA_02900	CCNA_02900	N-acyl-L-amino acid amidohydrolase	A0A0H3CBR1		-0.163866	-0.220862	-0.0865606	55.35	48.97	1	17	17	21	674000000	437	45.7	8.07
CCNA_03422	CCNA_03422	Oligoendopeptidase F	A0A0H3CEW3		-0.165017	-0.0627511	0.0198712	38.8	27.01	1	13	13	16	442000000	596	66.4	5.35
CCNA_03714	CCNA_03714	ABC transporter ATP-binding protein	A0A0H3CCX7		-0.165642	0.11093	-0.0782694	65	43.25	1	11	11	21	914000000	252	27.7	5.77
CCNA_01439	CCNA_01439	dTDP-glucose 4,6-dehydratase	A0A0H3C7C2		-0.166409	1.27051	-0.0546225	29.36	28.54	1	9	9	10	445000000	466	49.8	6.01
CCNA_01108	CCNA_01108	Nucleoside-diphosphate-sugar epimerase	A0A0H3C7B7		-0.167422	0.0982487	0.101019	16.36	18.88	1	3	3	5	121000000	286	30.6	8.15
CCNA_03788	CCNA_03788	Thiol:disulfide interchange protein tlpA	A0A0H3CED5		-0.169073	0.187095	-0.15762	10.91	22.94	1	3	3	3	157000000	170	18.2	7.99
CCNA_00433	CCNA_00433	Type 1 capsular polysaccharide biosynthesis protein J	A0A0H3C5W2		-0.169809	0.857534	0.471336	9.42	28.24	1	3	3	4	136000000	85	9.2	9.19
CCNA_01733	CCNA_01733	Alanine racemase	A0A0H3C843		-0.170006	-0.252683	-0.0414956	15.17	20.05	1	7	7	7	170000000	364	38.6	6.44
CCNA_02059	CCNA_02059	Pseudouridine synthase	A0A0H3C9P6		-0.170261	-0.0723393	-0.200828	30.21	25.98	1	9	9	12	406000000	331	36.6	9.88
CCNA_00206	CCNA_00206	Succinyl-CoA:3-ketoacid-coenzyme A transferase subunit A	A0A0H3C5D7	Amino acid metabolism	-0.170277	-0.0707416	0.0714624	33.52	27.12	2	6	6	11	1290000000	236	25.7	5.58
CCNA_01449	fbp	Fructose-1,6-bisphosphatase class 1	A0A0H3C9D9		-0.170537	0.278338	-0.0476321	12.22	23.69	1	6	6	6	310000000	325	34.5	5.21
CCNA_01590	ligA	DNA ligase	B8H5Y7		-0.171655	0.062927	0.0110235	32.56	19.16	1	14	14	14	215000000	783	84.8	5.36
CCNA_03823	ubiE	Ubiquinone/menaquinone biosynthesis C-methyltransferase UbiE	B8GVY5		-0.173279	-0.239423	-0.291863	21.49	28.97	1	6	6	7	454000000	252	27.7	8.7
CCNA_03770	mdh	Malate dehydrogenase	B8GVT2	Amino acid metabolism	-0.174311	0.158583	-0.157356	271.83	52.19	1	16	16	81	15100000000	320	33.5	5.43
CCNA_01930	CCNA_01930	ADP-heptose LPS heptosyltransferase	A0A0H3C9G5		-0.174385	-0.0870094	-0.15149	9.38	15.17	1	3	3	3	47200000	323	34	9.04
CCNA_00763	CCNA_00763	Electron transfer flavoprotein alpha subunit	A0A0H3C7R1		-0.17479	-0.110071	0.106209	121.74	58.47	1	13	13	34	4820000000	313	31.7	5.3
CCNA_00109	CCNA_00109	Thioredoxin	A0A0H3C5Z7		-0.175442	0.228672	0.289793	68.96	52.51	1	9	9	18	1270000000	299	31.3	4.97
CCNA_03249	CCNA_03249	TonB-dependent receptor	A0A0H3CBW4		-0.175516	-0.0656976	0.345235	204.07	45.83	1	14	32	70	7390000000	840	89.2	8.5
CCNA_01647	bioF	Putative 8-amino-7-oxononanoate synthase	B8GVE2		-0.17576	0.0234478	-0.0538329	32.61	22.4	1	7	7	10	229000000	384	40	7.3
CCNA_01418	CCNA_01418	ROS/MUCR transcriptional regulator	A0A0H3C7B0		-0.175863	0.0898333	0.021769	39.06	39.19	1	4	4	18	455000000	148	16.1	8.98
CCNA_01757	rsmA	Ribosomal RNA small subunit methyltransferase A	A0A0H3C862		-0.175902	-0.0514282	-0.0126862	18.19	26.81	1	6	6	6	211000000	276	29.2	6.04
CCNA_02447	CCNA_02447	PspA/IM30 family regulatory protein	A0A0H3CC43		-0.176597	0.421076	0.248437	114.99	62.7	1	15	16	38	3650000000	252	27.2	6.65
CCNA_00290	CCNA_00290	Autotransporter protein	A0A0H3C5K7		-0.178177	0.151867	-0.165183	111.42	33.55	1	26	26	41	1880000000	1085	110.2	5.25
CCNA_02312	CCNA_02312	TraB superfamily protein	A0A0H3CA42		-0.179531	1.96959	1.43983	107.21	47.64	1	11	11	39	5190000000	296	31.8	7.39
CCNA_01122	CCNA_01122	MA superfamily peptidase	A0A0H3C6I6		-0.179539	0.768319	0.293573	29.9	24.66	1	9	9	11	347000000	511	56.1	7.09
CCNA_03108	CCNA_03108	TonB-dependent outer membrane receptor	A0A0H3CCA6		-0.179962	-0.504487	-0.175126	829.09	54.35	1	50	50	289	25100000000	1093	119.7	5.44
CCNA_02367	CCNA_02367	CelR-family transcriptional regulator	A0A0H3CA99		-0.180085	-0.206655	-0.172583	4.56	6.63	1	3	3	3	61300000	362	39	7.5
CCNA_02054	CCNA_02054	Methylmalonyl-CoA carboxylase, carboxyltransferase subunit	A0A0H3CB02	Amino acid metabolism	-0.180171	-0.180929	-0.0559678	36.44	23.33	1	9	9	11	559000000	510	55.9	5.72
CCNA_00296	phoB	Phosphate regulon response regulator PhoB	A0A0H3C4Z4		-0.18028	1.18671	-0.24021	30.67	43.48	1	8	8	10	297000000	230	25.8	6.18
CCNA_03655	CCNA_03655	Folylpolyglutamate synthase/dihydrofolate synthase	A0A0H3CDY1		-0.180746	-0.1029	-0.0806185	19.89	17.39	1	7	8	8	117000000	437	45.5	5.76
CCNA_02304	CCNA_02304	Uncharacterized protein	A0A0H3CBR5		-0.18281	-0.0182238	-0.187385	20.83	30.79	1	9	9	9	350000000	341	36.7	9.61
CCNA_03103	aroK	Shikimate kinase	B8H331	Amino acid metabolism	-0.182959	-0.0506762	-0.0829986	12.88	22.5	1	4	4	6	126000000	200	21.4	5.48
CCNA_00889	CCNA_00889	Lumazine-binding domain protein	A0A0H3C5U5		-0.18337	0.378454	0.0822126	21.15	51.02	1	6	6	7	362000000	147	16.2	9.17
CCNA_01297	CCNA_01297	23S rRNA Gm2251 methyltransferase	A0A0H3C674		-0.183614	-0.0179467	-0.218544	19.26	18.35	1	6	6	7	160000000	278	29.7	8.43
CCNA_03777	CCNA_03777	Tas protein	A0A0H3CEA3		-0.187047	-0.22874	-0.317502	36.5	30	1	11	11	14	404000000	350	38.9	7.21
CCNA_01982	gltX	Glutamate--tRNA ligase	A0A0H3C8P5		-0.189478	-0.0923263	-0.19769	49.67	36.6	1	16	16	22	680000000	470	51.4	5.99
CCNA_00342	odhA	2-oxoglutarate dehydrogenase E1 component	A0A0H3C4B5	Amino acid metabolism	-0.190829	0.265264	-0.298685	260.36	37.79	1	39	39	95	3630000000	987	109.6	6.47
CCNA_01934	CCNA_01934	HesB protein family	A0A0H3C942		-0.191352	0.0211929	-0.101154	21.43	29.32	1	4	4	8	234000000	133	14.4	4.93
CCNA_02607	CCNA_02607	Isocitrate dehydrogenase [NADP]	A0A0H3C9I5		-0.192093	-0.0332568	-0.256089	269.63	65.51	1	22	22	86	7870000000	403	45	6
CCNA_02150	CCNA_02150	Dimethylallyltransferase/geranyltranstransferase	A0A0H3C9P5		-0.192552	-0.163002	-0.0812717	21.44	23.47	1	6	6	7	314000000	294	32	5.48
CCNA_03047	CCNA_03047	4-amino-4-deoxychorismate lyase	A0A0H3CDT0	Amino acid metabolism	-0.195595	-0.145295	0.0711095	5.38	12.75	1	3	3	3	65700000	251	26.1	7.93
CCNA_03167	CCNA_03167	Uncharacterized protein	A0A0H3CCJ3		-0.196385	-0.440182	-0.405947	10.62	10.56	1	3	3	4	131000000	284	30.7	5.11
CCNA_03281	CCNA_03281	AsnC-family transcriptional regulator	A0A0H3CCW8		-0.196554	-0.0982189	-0.0296762	40.17	57.58	1	10	10	19	1450000000	165	18.3	5.68
CCNA_03879	hemE	Uroporphyrinogen decarboxylase	B8GW41		-0.196806	-0.0765983	-0.316092	30.48	33.62	1	11	12	14	880000000	351	37.9	5.59
CCNA_03718	CCNA_03718	NADH-ubiquinone oxidoreductase subunit	A0A0H3CCA7		-0.197939	-0.119937	-0.0241779	52.52	48.9	1	9	9	21	1450000000	319	33.2	8.92
CCNA_02721	CCNA_02721	Peptidase, M16 family	A0A0H3CCX1		-0.198042	0.197438	-0.0461191	217.25	51.23	1	43	43	75	2300000000	976	104.7	5.77
CCNA_00212	CCNA_00212	N-carbamoylputrescine amidase	A0A0H3C689	Amino acid metabolism	-0.198505	-0.422084	-0.167524	17.45	14.73	1	3	3	5	387000000	292	32.3	6.16
CCNA_03510	CCNA_03510	Threonine synthase	A0A0H3CCG0	Amino acid metabolism	-0.199531	-0.244717	0.0330151	42.38	33.12	1	11	11	11	510000000	465	49.5	6.46
CCNA_00469	CCNA_00469	GT1-family glycosyltransferase	A0A0H3C3T2		-0.199918	0.193807	0.0691285	38.02	22.11	1	10	10	14	526000000	407	45.2	7.77
CCNA_00914	CCNA_00914	Acetyltransferase	A0A0H3C5W8		-0.200119	0.0641303	-0.0292039	11.08	33.71	1	4	4	4	60200000	175	19.4	4.93
CCNA_01364	dusA	tRNA-dihydrouridine(20/20a) synthase	A0A0H3C7X0		-0.200533	-0.381574	-0.207581	4.91	14.66	1	4	4	4	68900000	341	37	6.9
CCNA_01196	CCNA_01196	Iron-regulated outer membrane virulence protein	A0A0H3C8V7		-0.203107	0.0304713	-0.200797	20.65	17	1	8	8	8	120000000	659	69.2	9.67
CCNA_02994	carB	Carbamoyl-phosphate synthase large chain	A0A0H3CC22	Amino acid metabolism	-0.203553	-0.0889818	-0.278328	213.26	45.22	1	43	43	67	1450000000	1099	118.2	5.03
CCNA_03256	aroC	Chorismate synthase	B8H3W7	Amino acid metabolism	-0.203684	-0.203684	-0.277007	40.5	43.82	1	10	10	14	501000000	372	39.7	6.54
CCNA_00311	CCNA_00311	Zn-dependent protease family protein	A0A0H3C495		-0.204125	-0.16288	-0.134547	57.63	41.53	1	13	13	17	717000000	443	45.8	5.33
CCNA_03378	CCNA_03378	Inositol monophosphatase family protein	A0A0H3CD45		-0.204135	0.0464882	-0.060121	26.58	37.97	1	9	9	13	1000000000	266	28.9	6.74
CCNA_01803	CCNA_01803	Acetyltransferase component of pyruvate dehydrogenase complex	A0A0H3C893		-0.20469	0.0464324	-0.0401068	105.22	50.47	1	15	16	36	3310000000	428	44	6.67
CCNA_02171	CCNA_02171	Nucleoside permease nupC	A0A0H3C8D8		-0.206344	-0.204749	0.0185536	23.22	11.5	1	4	4	7	549000000	426	44.8	8.54
CCNA_01505	CCNA_01505	Uncharacterized protein	A0A0H3C6S9		-0.206726	0.0170819	0.0241401	11.09	64	1	4	4	4	208000000	100	10.7	7.12
CCNA_03504	CCNA_03504	Acyl-CoA dehydrogenase	A0A0H3CCF5		-0.206776	-0.284817	-0.401214	24.99	16.58	1	9	9	9	308000000	603	62.6	5.35
CCNA_01496	kdsA	2-dehydro-3-deoxyphosphooctonate aldolase	B8H5A9		-0.211863	-0.0577294	-0.0784571	43.41	31.71	1	9	9	17	1180000000	287	30.4	6.79
CCNA_01489	abfA	Alpha-L-arabinofuranosidase	A0A0H3C6Q9		-0.211938	-0.629476	-0.328267	4.69	4.84	1	3	3	3	137000000	516	56.4	8.25
CCNA_02086	ftsN	Cell division protein FtsN	B8GX61		-0.212545	0.117214	0.0478976	16.01	12.03	1	5	5	8	465000000	266	26.9	9.32
CCNA_01087	CCNA_01087	Uncharacterized protein	A0A0H3C6G3		-0.213779	0.325724	0.60498	24.8	28.15	1	5	5	8	1200000000	238	25.5	8.57
CCNA_02070	secD	Protein translocase subunit SecD	A0A0H3C9Q4		-0.21394	-0.0962837	-0.130584	95.08	34.59	1	17	17	34	1200000000	532	56.8	8.68
CCNA_03897	CCNA_03897	Uncharacterized protein	A0A0H3ICZ1		-0.215261	-0.279657	-0.23517	2.85	36.84	1	3	3	5	202000000	95	10.7	6.55
CCNA_00316	proB	Glutamate 5-kinase	B8GYI6	Amino acid metabolism	-0.218027	-0.12043	-0.245899	7.11	9.55	1	3	3	3	93100000	377	39	6.6
CCNA_02125	podJ	Localization factor PodJL	B8GXA0	Cell cycle	-0.218298	0.244954	0.224665	63.68	29.26	1	23	23	24	213000000	974	103.4	5.62
CCNA_02538	CCNA_02538	Endoglucanase E	A0A0H3CAX0		-0.218653	0.0838656	0.0442452	8.25	9.12	1	3	4	7	488000000	340	36.5	7.99
CCNA_01992	bamA	Outer membrane protein assembly factor BamA	A0A0H3C9L0		-0.218857	0.0105789	-0.151708	222.82	53.24	1	38	39	77	1890000000	787	87.8	6.19
CCNA_03284	CCNA_03284	Adenine deaminase	B8H3Z4		-0.21895	-0.149842	-0.252611	20.93	25	1	7	7	7	236000000	344	37.2	4.91
CCNA_02015	nuoN	NADH-quinone oxidoreductase subunit N	A0A0H3CAW8		-0.219958	0.0528471	-0.169012	8.25	9.05	1	3	3	4	660000000	486	50.4	7.47
CCNA_00326	CCNA_00326	Vegetatible incompatibility protein HET-E-1	A0A0H3C517		-0.220252	-0.122767	-0.146527	26.65	16.62	1	6	6	9	401000000	343	36	6.96
CCNA_03704	aroA	3-phosphoshikimate 1-carboxyvinyltransferase	B8H6A8	Amino acid metabolism	-0.222748	-0.0302071	0.0400092	14.92	19.19	1	7	7	8	304000000	443	46	6.05
CCNA_01651	gyrA	DNA gyrase subunit A	A0A0H3C8L4		-0.22366	-0.0496308	-0.250543	124.99	30.9	1	26	28	51	1210000000	919	99.9	5.21
CCNA_00976	sppA	Protease 4	A0A0H3C8B4		-0.223737	0.358712	0.387972	72.19	27.61	1	14	14	23	1080000000	594	63.1	8.87
CCNA_01103	CCNA_01103	ADP-heptose--LPS heptosyltransferase	A0A0H3C7B3		-0.224373	-0.0286483	-0.195381	26.26	26.32	1	6	6	10	337000000	323	34.6	9.8
CCNA_01412	CCNA_01412	Acyl-CoA dehydrogenase, short-chain specific	A0A0H3C6G8		-0.225042	-0.491794	-0.19201	48.95	39.11	1	12	12	17	918000000	381	41.6	5.73
CCNA_01212	CCNA_01212	dATP pyrophosphohydrolase	A0A0H3C8X0		-0.225928	0.163914	-0.12187	21.05	20.05	1	8	8	9	279000000	384	43.3	8.21
CCNA_02650	CCNA_02650	N-acetyl-anhydromuramyl-L-alanine amidase	A0A0H3CAA9		-0.227262	-0.192819	-0.302461	11.63	13.22	1	4	4	4	134000000	242	26.4	5.82
CCNA_03394	dgcA	GGDEF diguanylate cyclase DgcA	A0A0H3CCZ8		-0.227391	0.172889	0.433529	12.2	25.74	1	5	5	5	79700000	237	25.5	5.81
CCNA_01633	era	GTPase Era	B8H630		-0.227504	-0.25464	-0.279971	45.55	29.11	1	10	10	15	588000000	316	34.7	5.66
CCNA_01799	pdhA	Pyruvate dehydrogenase E1 component subunit alpha	A0A0H3C8U6		-0.227984	0.0620535	-0.004281	138.86	51.02	1	17	17	55	3220000000	343	37.3	5.85
CCNA_03745	purU	Formyltetrahydrofolate deformylase	A0A0H3CE68		-0.228007	-0.212341	-0.375641	14.29	24.64	1	6	6	6	272000000	280	31.9	7.33
CCNA_03722	gltB	Glutamate synthase (NADPH) large chain GltB	A0A0H3CDU5	Nitrogen metabolism	-0.229009	0.0567593	0.196259	71.11	22.75	1	26	26	29	304000000	1508	162.7	6.43
CCNA_01236	CCNA_01236	General stress protein GsiB	A0A0H3C7G4		-0.23111	0.570822	1.13332	12.09	38.96	1	4	4	8	251000000	77	8.4	11.03
CCNA_01919	CCNA_01919	FrnE protein	A0A0H3C932		-0.232715	0.353669	-0.0570192	6.47	13.08	1	3	3	3	238000000	214	23.1	5.16
CCNA_01351	CCNA_01351	Two-component response regulator protein	A0A0H3C6A7		-0.234465	0.0124311	0.116544	14.03	16.53	1	4	5	6	133000000	242	26.8	5.87
CCNA_03501	CCNA_03501	Threonylcarbamoyl-AMP synthase	A0A0H3CDG1		-0.234785	-0.0267364	-0.0232808	9.45	12	1	3	3	3	90200000	325	33.7	5.57
CCNA_01966	CCNA_01966	Vitamin B12-dependent ribonucleotide reductase	A0A0H3C970		-0.235628	0.563459	0.4775	34.03	22.38	1	11	11	11	212000000	907	95.1	5.24
CCNA_01594	prmA	Ribosomal protein L11 methyltransferase	A0A0H3C9U3		-0.237749	-0.162653	-0.463925	12.45	15.28	1	3	3	4	341000000	288	31	8.94
CCNA_00053	phoH	Phosphate starvation-inducible protein PhoH	A0A0H3C556		-0.238505	-0.197903	-0.231299	21.65	34.71	1	8	8	9	223000000	314	33.4	7.25
CCNA_01475	ompW	OmpW family outer membrane cation channel	A0A0H3C811		-0.238565	-0.339284	-0.558597	18.38	27.57	1	5	5	6	184000000	214	22.5	9.57
CCNA_03750	CCNA_03750	L-threonine dehydratase catabolic TdcB	A0A0H3CE74	Amino acid metabolism	-0.239208	-0.264273	-0.267996	46.75	22	1	9	9	16	707000000	400	42.8	6.3
CCNA_00454	CCNA_00454	GntR-family transcriptional regulator	A0A0H3C5X5		-0.239291	-0.0411821	0.0987421	9.54	21.11	1	4	4	4	73400000	270	29.7	8.9
CCNA_01923	CCNA_01923	ATP-dependent RNA helicase	A0A0H3C8I9		-0.240503	-0.230333	-0.21092	44.79	26.89	2	12	12	16	1060000000	517	56.7	9.52
CCNA_02405	CCNA_02405	ABC membrane transporter, periplasmic component	A0A0H3C9P7		-0.240771	0.36915	-0.409829	3.15	7.69	1	3	3	3	231000000	312	33.5	6.34
CCNA_01011	hutI	Imidazolonepropionase	B8H2S2	Amino acid metabolism	-0.24089	-0.340864	-0.172766	15.38	13.47	1	6	6	7	150000000	401	42.1	5.38
CCNA_02139	pflI	Polar flagellum positioning protein pflI	A0A0H3CB90		-0.241197	0.0754875	-0.157781	9.43	18.04	1	3	3	3	142000000	194	21.2	9.63
CCNA_01152	rlmJ	Ribosomal RNA large subunit methyltransferase J	A0A0H3C6L3		-0.244974	-0.222289	-0.240556	11.41	18.32	1	4	4	4	84600000	273	29.2	6.42
CCNA_00413	CCNA_00413	Poly(A) polymerase/tRNA-nucleotidyltransferase	A0A0H3C6S6		-0.245292	0.0826928	-0.0658297	12.56	12.95	1	6	6	6	510000000	417	46.2	6.27
CCNA_03640	CCNA_03640	Phenylpropionate dioxygenase ferredoxin reductase subunit	A0A0H3CFH7	Fatty acid degradation	-0.245493	-0.181256	-0.0458699	31.68	20.87	1	7	7	13	232000000	412	43.4	5.83
CCNA_02349	CCNA_02349	Nucleoside phosphorylase	A0A0H3C8U9	Amino acid metabolism	-0.245989	0.449182	-0.1258	9.41	10.7	1	3	3	4	200000000	299	31.8	6.57
CCNA_03726	CCNA_03726	3-amino-5-hydroxybenzoic acid synthase family	A0A0H3CCY7		-0.246161	0.0221957	-0.163525	43.6	36.53	1	13	13	20	872000000	386	41	5.53
CCNA_00366	phnC	Phosphonates import ATP-binding protein PhnC	A0A0H3C3F1		-0.247193	0.15637	-0.262773	30.96	39.02	1	8	8	11	549000000	264	28.4	9.35
CCNA_01970	tpiA	Triosephosphate isomerase	A0A0H3C8N2		-0.247253	-0.334999	-0.227054	16.64	32.81	1	7	7	7	366000000	253	25.9	6.2
CCNA_03687	CCNA_03687	Carbonic anhydrase	A0A0H3CE14	Nitrogen metabolism	-0.247659	0.221165	0.0381351	5.12	9.45	1	3	3	3	439000000	275	28.4	8.21
CCNA_03161	xylR	Transcriptional regulator xylR	A0A0H3CCI6		-0.248427	0.225608	0.0646674	28.04	23.93	1	6	6	7	458000000	351	37.4	6.37
CCNA_02986	CCNA_02986	Uncharacterized protein	A0A0H3CB51		-0.248755	-0.125088	-0.0366866	6.24	6.42	1	4	4	4	185000000	639	67.4	8.87
CCNA_03524	CCNA_03524	Di-/tripeptide transporter	A0A0H3CBT4		-0.250222	-0.24335	-0.325633	15.46	8.31	1	5	5	5	674000000	626	67	8.97
CCNA_01988	lpxA	Acyl-[acyl-carrier-protein]--UDP-N-acetylglucosamine O-acyltransferase	B8GWR1		-0.252046	-0.160243	-0.241635	19.8	28.9	1	6	6	8	315000000	263	27.8	6.52
CCNA_03392	purK	N5-carboxyaminoimidazole ribonucleotide synthase	A0A0H3CBG8		-0.252052	-0.201574	-0.42707	20.47	20.22	1	7	7	8	336000000	361	38.5	6.34
CCNA_01929	CCNA_01929	Uncharacterized protein	A0A0H3C938		-0.252471	-0.147382	-0.269106	24.5	46.27	1	8	8	10	262000000	134	15	5.44
CCNA_02465	CCNA_02465	UDP-glucose 6-dehydrogenase	A0A0H3C9U8		-0.253835	-0.0645314	0.0195463	80.52	47.13	1	3	19	30	1010000000	435	46.9	5.52
CCNA_02466	CCNA_02466	UDP-glucose 4-epimerase	A0A0H3CAI7		-0.253986	0.144319	0.149024	17.36	22.94	1	3	6	6	229000000	327	35	6.52
CCNA_00210	CCNA_00210	TonB-dependent receptor	A0A0H3C4Q2		-0.25511	0.0574601	-0.217516	663.07	70.73	1	43	43	199	27800000000	803	87.9	6.11
CCNA_03651	CCNA_03651	ATP-dependent nuclease subunit B	A0A0H3CC48		-0.255439	0.177583	-0.0465773	4.99	2.81	1	3	3	3	20200000	996	107.3	5.8
CCNA_02078	serS	Serine--tRNA ligase	B8GX53		-0.255559	-0.136817	-0.231163	82.87	43.78	1	20	21	31	1330000000	482	53	6.3
CCNA_03142	rpoD	RNA polymerase sigma factor RpoD	A0A0H3CAV3		-0.255886	-0.23502	-0.146774	166.05	46.32	1	26	26	52	2320000000	652	72.6	5
CCNA_01184	CCNA_01184	MutT/nudix family hydrolase	A0A0H3C7B5		-0.256247	-0.0310124	-0.0641	5.91	29.73	1	3	3	3	74200000	148	15.8	5.14
CCNA_02720	CCNA_02720	Uncharacterized protein	A0A0H3CBC6		-0.256625	0.0659166	-0.448394	11.92	11.33	1	3	3	3	77300000	362	40.2	5.88
CCNA_00264	CCNA_00264	C4-dicarboxylate transport protein	A0A0H3C369		-0.258675	-0.312697	0.00725803	36.58	18.47	1	7	7	12	1180000000	417	44.3	7.12
CCNA_01914	CCNA_01914	16S rRNA m(2)G 1207 methyltransferase RsmC	A0A0H3C929		-0.259021	0.0291731	-0.0791565	12.93	12.91	1	4	4	4	275000000	302	32.2	8.44
CCNA_03856	CCNA_03856	Membrane-bound lytic murein transglycosylase A	A0A0H3CDC9		-0.260801	-0.0617721	-0.0481166	13.87	15.19	1	5	5	5	159000000	395	41.1	7.46
CCNA_03731	CCNA_03731	D,D-heptose 1,7-bisphosphate phosphatase	A0A0H3CCB7		-0.262602	0.128232	0.0995837	2.66	14.36	1	3	3	3	117000000	181	19.5	6.54
CCNA_01012	CCNA_01012	N-formimino-L-glutamate deiminase	A0A0H3C6Y1		-0.264941	-0.00764344	-0.252023	11.15	14.6	1	5	5	5	224000000	459	49	6.15
CCNA_03616	CCNA_03616	PiuB-related membrane protein	A0A0H3CDU1		-0.266309	0.386312	-0.261187	29.22	21.49	1	8	8	12	1160000000	470	49.9	9.61
CCNA_01687	rlmE	Ribosomal RNA large subunit methyltransferase E	A0A0H3C8P3		-0.270147	-0.0727563	-0.144286	12.2	25.85	1	4	4	4	231000000	236	25.6	8.57
CCNA_01776	rnd	Ribonuclease D	A0A0H3CAA2		-0.271917	-0.252007	-0.264511	51.52	28.79	1	10	10	19	1230000000	389	42.8	5.97
CCNA_02964	CCNA_02964	Thioredoxin reductase	A0A0H3CAF0		-0.272676	-0.266579	-0.22313	64.56	33.13	1	8	8	20	1280000000	335	35.6	5.3
CCNA_02297	CCNA_02297	Hypoxanthine-guanine phosphoribosyltransferase	A0A0H3CA25		-0.274476	-0.135692	-0.207896	34.18	35.75	1	6	6	12	1170000000	193	21.4	5.35
CCNA_02545	CCNA_02545	Alkaline phosphatase	A0A0H3CCE1		-0.274675	-0.119445	-0.148028	31	23.88	1	9	9	10	951000000	557	59.3	7.5
CCNA_02113	CCNA_02113	Aspartate racemase	A0A0H3C877	Amino acid metabolism	-0.274955	-0.131644	-0.0836772	13.92	31.98	1	5	5	5	128000000	222	23.1	5.15
CCNA_03195	rpoH	RNA polymerase sigma factor RpoH	B8H3C3		-0.275022	0.0806818	0.0813699	50.22	56.95	1	14	15	19	767000000	295	33.6	6.46
CCNA_02194	fumC	Fumarate hydratase class II	A0A0H3C9S6		-0.275347	-0.143464	-0.42051	148.56	44.06	1	16	16	42	2500000000	463	49.3	6.24
CCNA_01036	CCNA_01036	M14 peptidase-family protein	A0A0H3C6B8		-0.276265	-0.114868	-0.1084	54.04	20.65	1	18	19	21	679000000	949	103	9.25
CCNA_01414	CCNA_01414	3-hydroxyisobutyryl-CoA hydrolase	A0A0H3C7V7	Fatty acid degradation	-0.278663	-0.0393934	0.313158	12.25	13.71	1	6	6	6	454000000	350	38.6	5.26
CCNA_01245	CCNA_01245	23S rRNA methyltransferase	A0A0H3C6W2		-0.281278	-0.628297	-0.490465	7.59	24.71	1	5	5	5	991000000	263	27.9	7.31
CCNA_02003	dnaE1	DNA polymerase III subunit alpha	B8GWS6		-0.282206	-0.283793	-0.00130502	9.84	2.1	1	4	4	4	30300000	1143	125.5	6.23
CCNA_03659	trpF	N-(5'-phosphoribosyl)anthranilate isomerase	A0A0H3CC53	Amino acid metabolism	-0.284291	-0.0729539	-0.437518	11.54	24.2	1	4	5	5	242000000	219	22.9	7.52
CCNA_03836	fabA	3-hydroxydecanoyl-[acyl-carrier-protein] dehydratase	B8GVZ8		-0.285583	-0.256108	-0.175481	63.05	47.65	1	7	8	23	3340000000	170	18.7	5.39
CCNA_03839	CCNA_03839	Acylamino-acid-releasing enzyme	A0A0H3CEH6		-0.285594	0.498074	0.159496	22.62	10.04	1	6	6	8	70900000	667	73.5	7.59
CCNA_03716	CCNA_03716	LptC-related lipopolysaccharide assembly protein	A0A0H3CE40		-0.285653	0.0106472	-0.140914	6.91	21.36	1	4	4	4	109000000	220	24.3	9.95
CCNA_01535	CCNA_01535	Single-stranded DNA-binding protein	A0A0H3C8A7		-0.285937	-0.0325304	0.0681715	100.78	73.05	1	11	11	37	5620000000	167	18	5.68
CCNA_00931	ribA	GTP cyclohydrolase-2	A0A0H3C6U2		-0.286344	0.161578	0.495972	54.72	38	1	11	12	18	2750000000	400	42.5	6.4
CCNA_03453	CCNA_03453	AcrR-family transcriptional regulator	A0A0H3CD48		-0.28803	0.124013	0.114993	16.11	22.97	1	4	4	4	114000000	209	22.9	7.81
CCNA_03828	dut	Deoxyuridine 5'-triphosphate nucleotidohydrolase	B8GVZ0		-0.288078	-0.0279261	-0.174838	27.65	41.29	1	4	4	8	688000000	155	16.2	5.1
CCNA_02081	tatB	Sec-independent protein translocase protein TatB	B8GX56		-0.288238	0.193448	0.0892673	15.09	25	1	4	4	5	264000000	200	21.4	8.4
CCNA_01983	CCNA_01983	Citrate synthase	A0A0H3C985		-0.289876	0.0184963	-0.181104	166.66	43.43	1	20	20	52	6470000000	426	47.9	6.8
CCNA_00130	kup	Probable potassium transport system protein kup	B8GXM1		-0.290661	-0.23425	-0.307948	21.49	14.59	1	7	7	8	472000000	665	71.5	8.31
CCNA_02933	CCNA_02933	Aminopeptidase	A0A0H3CBT6		-0.292653	-0.0318517	-0.332575	172.29	49.91	1	22	22	54	2620000000	571	60	8.97
CCNA_01429	CCNA_01429	Ubiquinol-cytochrome C reductase chaperone	A0A0H3C9C4		-0.295485	-0.222182	-0.248204	28.26	50.57	1	7	7	8	682000000	176	19.2	7.25
CCNA_02586	purL	Phosphoribosylformylglycinamidine synthase subunit PurL	A0A0H3CA58		-0.297844	-0.292661	-0.371649	98.55	36.4	1	19	19	32	1440000000	739	77.7	4.98
CCNA_03028	CCNA_03028	Prephenate dehydratase	A0A0H3CAK0	Amino acid metabolism	-0.299653	-0.393109	-0.404231	28.32	32.51	1	9	9	10	433000000	283	30.9	6.8
CCNA_01624	pyrE	Orotate phosphoribosyltransferase	B8H621		-0.301701	0.0558123	-0.267828	25.39	44.33	1	7	7	13	716000000	194	20.6	6.2
CCNA_03752	CCNA_03752	UTP-glucose-1-phosphate uridylyltransferase	A0A0H3CCD6		-0.302081	0.483795	0.0397958	73.88	46.98	1	12	12	21	2980000000	298	32	5.72
CCNA_00727	CCNA_00727	Ribosomal-protein-alanine acetyltransferase	A0A0H3C652		-0.302417	-0.433341	-0.865675	5.94	14.14	1	3	3	3	49500000	198	22	6.54
CCNA_03557	CCNA_03557	Uncharacterized protein	A0A0H3CBW5		-0.302828	0.1226	-0.22173	116.4	30.71	1	10	10	40	10600000000	241	25.7	8.41
CCNA_01086	lepA	Elongation factor 4	B8H2Z7		-0.303236	-0.364144	-0.28523	59.92	34.22	1	17	17	21	714000000	602	66.3	5.38
CCNA_01066	CCNA_01066	Glycosyltransferase	A0A0H3C6E6		-0.306338	-0.298757	-0.298757	16.01	20.29	1	7	7	7	142000000	345	38.1	6.2
CCNA_01179	cysH	Phosphoadenylyl-sulfate reductase (thioredoxin)	A0A0H3C7B1		-0.307494	-0.338841	0.174898	27.9	26.64	1	5	6	11	395000000	244	26.3	6.1
CCNA_01162	CCNA_01162	Beta-D-glucoside glucohydrolase	A0A0H3C5R6		-0.307592	0.148003	-0.285075	32.09	15.38	1	10	11	14	380000000	767	82.4	6.62
CCNA_02252	CCNA_02252	Methylcrotonyl-CoA carboxylase carboxyl transferase subunit	A0A0H3CBL1	Amino acid metabolism	-0.307971	-0.365122	-0.215502	54.91	36.04	1	12	12	17	647000000	530	56.6	6.23
CCNA_01626	pdxJ	Pyridoxine 5'-phosphate synthase	B8H623		-0.310053	-0.204643	-0.0972972	8.74	18.5	1	4	4	4	311000000	254	27.1	6.6
CCNA_01202	CCNA_01202	Membrane alanine aminopeptidase	A0A0H3C5Y0		-0.310233	0.0636635	-0.176819	93.69	38.04	1	25	25	34	753000000	807	91.1	6.09
CCNA_00153	grpE	Protein GrpE	B8GXP4		-0.310608	-0.202035	-0.0406802	35.04	31.73	1	8	8	14	2260000000	208	22	4.91
CCNA_01452	CCNA_01452	Uncharacterized protein	A0A0H3C7Z0		-0.311057	0.157138	0.217373	8.47	25	1	4	4	4	311000000	184	20.2	10.81
CCNA_01920	mfd	Transcription-repair-coupling factor	A0A0H3C9F5		-0.312051	-0.362128	-0.2075	47.66	23.55	1	22	22	24	242000000	1155	126.4	6.14
CCNA_00143	rsmI	Ribosomal RNA small subunit methyltransferase I	A0A0H3C5A7		-0.313137	-0.0385489	-0.0521089	29.52	35.17	1	7	7	9	169000000	290	30.6	5.59
CCNA_03552	CCNA_03552	Polysaccharide deacetylase	A0A0H3CCI5		-0.313506	0.0925913	-0.356118	9.83	19.04	1	4	4	4	69100000	394	40.4	5.92
CCNA_00515	metE	5-methyltetrahydropteroyltriglutamate--homocysteine methyltransferase	A0A0H3C4V6	Amino acid metabolism	-0.315091	-0.268272	-0.133493	109.79	20.98	1	15	15	40	3680000000	777	84.3	5.83
CCNA_01728	CCNA_01728	Short chain dehydrogenase	A0A0H3C836		-0.318552	-0.112423	-0.261876	20.75	34.26	1	7	7	9	640000000	251	26.4	6.96
CCNA_03802	CCNA_03802	Serine protease, peptidase family S9A	A0A0H3CD87		-0.318567	0.728548	0.0173157	79.51	35.24	1	25	25	31	926000000	718	78.3	7.18
CCNA_03850	hisB	Imidazoleglycerol-phosphate dehydratase	B8GW12	Amino acid metabolism	-0.319372	-0.179549	-0.259968	21.87	22.96	1	5	5	9	890000000	196	21.8	6.74
CCNA_00863	xylC	Xylonolactonase xylC	A0A0H3C6P8		-0.323193	0.0269319	-0.296548	63.52	48.44	1	9	9	20	2390000000	289	31.6	5.16
CCNA_03853	hisF	Imidazole glycerol phosphate synthase subunit HisF	B8GW15	Amino acid metabolism	-0.324703	-0.290397	-0.34882	24.45	42.69	1	9	9	10	261000000	260	26.9	5.07
CCNA_03115	CCNA_03115	Cobaltochelatase cobS subunit	A0A0H3CCB1		-0.327063	-0.203157	-0.356989	59.09	35.42	1	14	14	24	719000000	336	37.6	6.02
CCNA_00909	CCNA_00909	Uncharacterized protein	A0A0H3C5W3		-0.328914	-0.265996	-0.502595	7.57	16.33	1	3	3	4	178000000	245	26.1	5.85
CCNA_01691	CCNA_01691	tRNA/rRNA methyltransferase	A0A0H3C8K3		-0.32915	-0.218005	-0.276215	16.8	17.18	1	5	5	6	210000000	425	45.7	7.53
CCNA_00343	odhB	Dihydrolipoyllysine-residue succinyltransferase component of 2-oxoglutarate dehydrogenase complex	A0A0H3C529	Amino acid metabolism	-0.335245	0.281032	-0.352692	217.11	45.02	1	15	16	76	8950000000	402	41.6	6.46
CCNA_01063	perB	UDP-perosamine 4-acetyl transferase	A0A0H3C781		-0.338332	-0.260507	-0.0329966	12.98	22.33	1	4	4	4	108000000	215	21.5	7.94
CCNA_02325	arcB	Ornithine carbamoyltransferase, catabolic	A0A0H3CAE2	Amino acid metabolism	-0.339703	-0.392083	-0.103696	43.41	44.69	1	14	14	21	1070000000	311	33.7	6.01
CCNA_00281	fmt	Methionyl-tRNA formyltransferase	B8GYF1		-0.340462	-0.0974515	-0.0896627	17.55	19.81	1	5	5	7	199000000	308	32.5	6.09
CCNA_02040	cicA	Protein CicA	B8GX15		-0.340728	-0.353343	0.198007	7.54	19.82	1	3	3	3	195000000	222	24.2	10.08
CCNA_01780	ppx1	Exopolyphosphatase	A0A0H3C928		-0.348606	-0.122009	-0.287006	34.23	17.23	1	8	8	13	249000000	499	53.3	7.99
CCNA_03833	fabI	Enoyl-[acyl-carrier-protein] reductase [NADH]	A0A0H3CEH0		-0.349877	-0.170764	-0.0807264	20.96	27.68	1	7	7	9	2170000000	271	28.7	5.68
CCNA_02254	CCNA_02254	Isovaleryl-CoA dehydrogenase	A0A0H3C9D3	Amino acid metabolism	-0.349919	-0.43549	-0.271344	77.8	39.38	1	15	15	27	1390000000	386	41.3	5.63
CCNA_02056	CCNA_02056	ATP12 family chaperone protein	A0A0H3C829		-0.35216	-0.257364	-0.285081	8.1	21.16	1	4	4	4	99300000	241	26.1	5.22
CCNA_01061	rsaE	Type I secretion adaptor protein RsaE	A0A0H3C6E1		-0.35225	-0.293574	-0.291336	67.08	48.39	1	18	18	28	1840000000	436	48.4	7.09
CCNA_00502	CCNA_00502	Glycosyl transferase family protein	A0A0H3C700		-0.353567	-0.250943	-0.133691	12.21	22.04	1	3	3	3	373000000	245	26.8	9.85
CCNA_00391	CCNA_00391	Uncharacterized protein	A0A0H3C573		-0.35375	0.0619392	0.157166	16.32	28.11	1	4	4	5	205000000	185	20.3	7.42
CCNA_00520	prs	Ribose-phosphate pyrophosphokinase	B8GZV1		-0.355109	-0.188095	-0.35357	75.38	39.74	1	11	11	25	1850000000	312	33.8	6.57
CCNA_00240	CCNA_00240	PTS system, IIA component	A0A0H3C6B5		-0.355992	0.0497102	-0.36492	13.71	29.63	1	3	3	5	188000000	135	14.3	5.49
CCNA_01203	CCNA_01203	TonB-dependent receptor	A0A0H3C6R8		-0.356676	0.144557	-0.133515	12.35	10.45	1	6	6	6	157000000	660	71.1	6.33
CCNA_01990	lpxD	UDP-3-O-acylglucosamine N-acyltransferase	B8GWR3		-0.357209	-0.407729	-0.460879	12.42	20.65	1	5	5	5	198000000	339	34.3	8.13
CCNA_03338	tolB	Protein TolB	A0A0H3CCV1		-0.357699	0.183996	-0.0869606	44.66	33.18	1	11	11	16	1010000000	443	48.3	8.7
CCNA_02109	thiC	Phosphomethylpyrimidine synthase	B8GX84		-0.357712	-0.480665	0.0269986	46.55	28.92	1	16	16	18	410000000	612	67.9	5.88
CCNA_01612	mreB	Rod shape-determining protein MreB	A0A0H3C7V4		-0.358503	-0.0476648	-0.222921	92.84	42.65	1	13	13	34	2920000000	347	36.7	6.74
CCNA_02347	CCNA_02347	Phosphomannomutase/phosphoglucomutase	A0A0H3CAF5		-0.359066	-0.141055	0.0789715	62.32	31.12	1	11	11	18	903000000	498	53.8	5.29
CCNA_02889	CCNA_02889	Peptidyl-prolyl cis-trans isomerase	A0A0H3CBQ0		-0.359724	0.250297	0.016891	25.99	58.93	1	9	9	11	359000000	168	17.2	8.38
CCNA_00230	CCNA_00230	Pseudouridine synthase	A0A0H3C6A3		-0.360402	-0.333657	-0.417766	20.59	17.23	1	7	7	9	633000000	412	43.9	10.18
CCNA_01149	CCNA_01149	TonB-dependent outer membrane receptor	A0A0H3C8R7		-0.361114	-0.40882	1.20407	16.54	9.23	1	6	6	6	153000000	878	94	5.47
CCNA_01415	CCNA_01415	Methyltransferase	A0A0H3C813		-0.361694	0.256299	0.642243	50.28	41.89	1	8	8	18	2380000000	265	28.3	9.61
CCNA_03721	gltD	Glutamate synthase (NADPH) small chain GltD	A0A0H3CCY2	Nitrogen metabolism	-0.361856	0.338007	0.249637	33.97	31.6	1	10	10	11	435000000	481	51.5	5.62
CCNA_03475	thrB	Homoserine kinase	B8H4W6	Amino acid metabolism	-0.362136	-0.330461	-0.327408	32.57	33.75	1	9	9	10	552000000	317	35	6.18
CCNA_01795	eno	Enolase	B8GW68		-0.362297	-0.00766374	-0.366397	263.65	83.57	1	26	26	81	7060000000	426	45.2	5.03
CCNA_01680	astB	N-succinylarginine dihydrolase	A0A0H3C7Z8	Amino acid metabolism	-0.368365	-0.238223	-0.371536	27.33	20.63	1	7	7	9	426000000	446	48.3	6.05
CCNA_00011	dnaJ	Chaperone protein DnaJ	A0A0H3C5R3		-0.368421	-0.300734	-0.213271	22.58	13.77	1	4	5	9	499000000	385	40.9	6.71
CCNA_03755	rfaE	Bifunctional protein HldE	A0A0H3CE81		-0.368829	-0.393342	-0.278417	19.27	19.05	1	9	9	9	208000000	483	49.6	5.58
CCNA_01815	ntrC	Nitrogen assimilation regulatory protein NtrC	A0A0H3C8A1		-0.368855	-0.00758916	0.382698	28.47	30.66	1	14	14	15	478000000	473	52.4	8.13
CCNA_02294	argH	Argininosuccinate lyase	A0A0H3CBQ4	Amino acid metabolism	-0.369	-0.107443	-0.286046	28.76	28.81	1	10	10	12	753000000	472	51	6.09
CCNA_03358	CCNA_03358	Glyceraldehyde 3-phosphate dehydrogenase	A0A0H3CEP3		-0.369404	0.0122205	-0.0598599	218.89	65.37	1	18	18	70	5550000000	335	35.5	6.62
CCNA_01188	CCNA_01188	FecR family protein	A0A0H3C6Q0		-0.369929	0.230188	-0.467126	7.64	15.96	1	4	4	4	68000000	307	33.8	10.54
CCNA_00684	chrR	Anti-sigma factor, ChrR-family	A0A0H3C6C8		-0.372003	-0.290662	-0.535591	7.13	15.57	1	3	3	3	87600000	212	22.6	5.07
CCNA_03876	rho	Transcription termination factor Rho	A0A0H3CG88		-0.373127	-0.273098	-0.0582856	112.5	44.44	1	20	20	41	2400000000	477	52.4	4.98
CCNA_01442	argC	N-acetyl-gamma-glutamyl-phosphate reductase	B8H555	Amino acid metabolism	-0.373502	-0.0972233	-0.302838	32.79	35.02	1	8	8	10	551000000	317	33.3	5.66
CCNA_00367	CCNA_00367	Phosphonates-binding protein	A0A0H3C4D8		-0.373554	-0.14729	-0.382886	87.84	56.01	1	15	16	31	1440000000	341	36.7	8.18
CCNA_00315	CCNA_00315	3-polyprenyl-4-hydroxybenzoate decarboxylase	A0A0H3C3A6		-0.374262	-0.151537	-0.446751	50.71	28.49	1	12	12	16	232000000	509	56.5	6.15
CCNA_01976	trpC	Indole-3-glycerol phosphate synthase	B8GWP9	Amino acid metabolism	-0.375273	-0.188199	-0.141374	31.2	35.88	1	9	9	10	297000000	262	27.7	5.31
CCNA_02518	gatB	Aspartyl/glutamyl-tRNA(Asn/Gln) amidotransferase subunit B	A0A0H3CCC0		-0.37997	-0.1544	-0.223766	133.37	44.98	1	20	20	39	1840000000	498	55	5.36
CCNA_01067	rsaFa	Type I secretion outer membrane protein RsaFa	A0A0H3C731		-0.380163	0.0198054	0.0393425	42.87	32.07	1	13	13	16	749000000	527	57.4	8.82
CCNA_01658	queA	S-adenosylmethionine:tRNA ribosyltransferase-isomerase	B8GVF3		-0.380491	-0.389099	-0.170974	20.53	16.94	1	6	6	6	329000000	366	39.8	6.05
CCNA_01681	CCNA_01681	RimI-like acetyltransferase	A0A0H3C8J2		-0.382886	-0.105489	-0.597885	11.15	19.64	1	3	3	4	229000000	168	17.8	6.8
CCNA_01372	CCNA_01372	Cytokinin riboside 5'-monophosphate phosphoribohydrolase	A0A0H3C6D2		-0.386668	-0.395747	-0.30815	14.22	32.67	1	4	4	6	180000000	202	21.9	5.25
CCNA_00346	CCNA_00346	Dihydrolipoyl dehydrogenase	A0A0H3C3C8	Amino acid metabolism	-0.388207	-0.074519	-0.384989	268.48	63.95	1	28	28	88	6310000000	466	48.8	6.74
CCNA_02096	CCNA_02096	CusF-family protein	A0A0H3C8Y5		-0.388565	0.0811629	-0.113197	10.61	27.05	1	3	3	4	702000000	122	12.8	7.2
CCNA_00265	amn	AMP nucleosidase	A0A0H3C461		-0.389042	-0.534276	-0.36257	132.44	39.67	1	16	16	42	1720000000	484	54	5.55
CCNA_03082	CCNA_03082	Uncharacterized protein	A0A0H3CDW3		-0.389069	-0.405455	-0.515139	6.99	13.2	1	3	3	3	123000000	250	26.2	8.97
CCNA_01972	CCNA_01972	Anthranilate synthase component I	A0A0H3C9J6	Amino acid metabolism	-0.390073	-0.150109	-0.288356	23.23	22.81	1	9	9	10	435000000	513	55.8	5.53
CCNA_01752	CCNA_01752	YicC-family protein	A0A0H3C858		-0.390684	-0.356809	-0.317034	30.84	42.32	1	9	9	11	231000000	293	31.3	5.19
CCNA_01062	gmd	GDP-mannose 4,6-dehydratase	A0A0H3C726		-0.391465	-0.256478	-0.272864	31.67	30.77	1	9	9	11	662000000	325	36.3	6.62
CCNA_00440	CCNA_00440	STAS domain protein	A0A0H3C3R0	Bacterial chemotaxis	-0.392659	0.330242	-0.153447	7.32	43.16	1	3	3	3	151000000	95	10.1	5.41
CCNA_01653	CCNA_01653	Peptidyl-prolyl cis-trans isomerase	A0A0H3C9Y1		-0.393453	-0.0660577	-0.121318	48.33	56.32	1	11	11	15	836000000	277	29.4	7.93
CCNA_01246	CCNA_01246	Methyltransferase	A0A0H3C7H4		-0.393907	-0.469667	-0.333057	22.84	31.35	1	8	8	10	238000000	303	33.3	6.93
CCNA_03144	dnaG	DNA primase	A0A0H3CCD7		-0.394262	0.0139509	-0.334631	6.68	3.89	1	3	3	3	38500000	643	71.1	7.34
CCNA_01998	pyrH	Uridylate kinase	A0A0H3C997		-0.395029	-0.293515	-0.301769	26.61	31.3	1	6	6	8	1070000000	246	26.5	7.25
CCNA_01060	rsaD	Type I protein secretion ATP-binding protein RsaD	A0A0H3C5F7		-0.39548	-0.268281	-0.236365	50.77	29.24	1	11	12	16	779000000	578	62	8.92
CCNA_03164	secA	Protein translocase subunit SecA	B8H392		-0.396644	-0.351472	-0.33052	250.1	43.34	1	37	38	91	2690000000	923	103.9	5.38
CCNA_00620	argD	Acetylornithine aminotransferase	A0A0H3C5V6	Amino acid metabolism	-0.398792	1.36252	-0.228345	18.88	27.04	1	8	8	8	245000000	392	41.7	6.1
CCNA_01938	sufC	ATP-dependent transporter SufC	A0A0H3C8K7		-0.398923	0.47817	-0.0165275	51	58.23	1	12	12	19	1060000000	249	26.9	6.42
CCNA_00238	chvG	Two-component sensor histidine kinase chvG	A0A0H3C4S8		-0.399252	-0.139484	-0.287859	11.73	8.05	1	4	5	5	205000000	534	57.9	6.99
CCNA_01419	glyA	Serine hydroxymethyltransferase	A0A0H3C7W2	Amino acid metabolism	-0.401159	0.311363	-0.304656	166.73	50	1	18	18	47	4140000000	428	45.7	6.4
CCNA_03859	cenR	Two-component response regulator cenR	A0A0H3CEJ4		-0.402652	0.176715	-0.0313177	10.92	18.86	1	5	5	5	520000000	228	25.6	5.77
CCNA_03703	cmk	Cytidylate kinase	B8H6A7		-0.403132	-0.214653	-0.190759	15.66	25.82	1	4	4	5	201000000	213	22.6	5.69
CCNA_01253	dapA	4-hydroxy-tetrahydrodipicolinate synthase	A0A0H3C8Z8	Amino acid metabolism	-0.403628	-0.329787	-0.263155	39.36	37.41	1	9	9	17	1410000000	294	31.7	6.11
CCNA_01375	CCNA_01375	Lactoylglutathione lyase	A0A0H3C7Y0		-0.404875	0.348203	0.375068	11.63	35.86	1	4	4	4	254000000	145	16.7	5.2
CCNA_00249	CCNA_00249	SCO1/SenC family protein	A0A0H3C446		-0.406219	0.0626944	-0.274341	7.84	24.49	1	3	3	3	150000000	196	21.1	8.78
CCNA_00519	CCNA_00519	Uncharacterized protein	A0A0H3C615		-0.406692	0.169686	0.0706968	27.14	28.49	1	8	8	9	957000000	358	36.8	9.32
CCNA_00506	CCNA_00506	Cytochrome b	A0A0H3C607		-0.406713	-0.349746	-0.0891075	28.89	12.68	1	6	6	10	2380000000	426	48	8.38
CCNA_00048	metK	S-adenosylmethionine synthetase	A0A0H3C5U2	Amino acid metabolism	-0.406798	-0.495751	-0.0633418	195.82	65.85	1	24	24	61	5670000000	407	43.8	8.6
CCNA_02605	CCNA_02605	LasT-family rRNA methylase	A0A0H3CB27		-0.408487	-0.238381	-0.240561	21.45	29.28	1	7	7	9	223000000	263	29.1	6.95
CCNA_02535	topA	DNA topoisomerase 1	A0A0H3CA12		-0.410088	-0.145956	-0.301468	82.99	37.26	1	31	31	39	524000000	899	97.7	8.6
CCNA_02246	mipZ	Division plane positioning ATPase MipZ	A0A0H3CA70		-0.411013	-0.175025	-0.031525	14.54	18.71	1	4	5	10	1310000000	278	30.7	8.16
CCNA_03340	tolR	TolR protein	A0A0H3CEM6		-0.411092	-0.0525449	0.251483	23.06	63.37	1	7	7	7	437000000	172	18	5.63
CCNA_02250	CCNA_02250	Methylcrotonyl-CoA carboxylase biotin-containing subunit	A0A0H3C9X8	Amino acid metabolism	-0.411195	-0.362744	-0.246486	59.04	40.06	1	18	18	26	695000000	654	69.8	5.02
CCNA_02849	ccmE	Cytochrome c-type biogenesis protein CcmE	B8H1L5		-0.411682	0.291643	-0.345299	17.73	45.68	1	5	5	6	181000000	162	17.6	9.33
CCNA_03701	ihfB	Integration host factor subunit beta	B8H6A5		-0.412308	0.0156262	-0.019947	9.85	26.04	1	3	3	4	451000000	96	10.6	10.13
CCNA_03617	CCNA_03617	Copper(I)-binding protein	A0A0H3CFF5		-0.412399	0.454118	-0.173531	84.77	48.34	1	6	6	31	6150000000	151	15.3	9.67
CCNA_01488	ilvD	Dihydroxyacid dehydratase	A0A0H3C9I2	Amino acid metabolism	-0.41544	-0.337861	-0.309157	11.22	8.83	1	4	4	4	164000000	600	64.6	5.86
CCNA_02623	ftsZ	Cell division protein FtsZ	B8H080	Cell cycle	-0.418213	0.265959	0.341268	88.93	38.39	1	12	12	31	1880000000	508	54.2	4.75
CCNA_02390	gph	Phosphoglycolate phosphatase	A0A0H3CAC0		-0.418865	-0.534534	-0.413509	9.75	22.78	1	3	3	3	167000000	237	24.2	4.59
CCNA_01979	lexA	LexA repressor	A0A0H3C9K1		-0.419887	-0.379177	-0.446854	27.27	39.32	1	8	8	8	410000000	234	25.3	8.37
CCNA_00465	CCNA_00465	UDP-galactopyranose mutase	A0A0H3C4Q9		-0.420499	0.321786	-0.0864411	57.18	34.86	1	12	12	20	940000000	370	42.9	6.18
CCNA_00466	CCNA_00466	Glycosyltransferase	A0A0H3C5G9		-0.421089	0.104118	0.125531	60.65	23.91	1	10	10	24	1170000000	414	46.7	8.91
CCNA_01724	CCNA_01724	Conserved hypothetical membrane protein	A0A0H3C8N5		-0.422818	-0.166869	-0.438102	73.2	48	1	10	10	22	3470000000	250	26.5	8.68
CCNA_01723	panB	3-methyl-2-oxobutanoate hydroxymethyltransferase	B8GVL8		-0.423536	-0.281127	-0.16884	20.28	17.09	1	4	4	6	296000000	275	29	5.91
CCNA_00610	CCNA_00610	Alpha-1,2-mannosidase	A0A0H3C5V0		-0.42355	0.00681541	-0.34257	15.93	7.84	1	7	7	7	105000000	867	94.4	6.74
CCNA_02251	CCNA_02251	Methylglutaconyl-CoA hydratase	A0A0H3CA75	Amino acid metabolism	-0.425981	-0.452257	-0.277644	41.27	24.73	1	6	6	14	1390000000	279	29.6	4.88
CCNA_03522	CCNA_03522	Zn-dependent protease TldD	A0A0H3CDI5		-0.428186	-0.169134	-0.199356	74.93	44.35	1	17	17	26	597000000	478	50.1	5.24
CCNA_01327	adk	Adenylate kinase	B8H4F5		-0.429308	-0.214721	0.0914666	72.3	67.54	1	11	11	21	2810000000	191	20.3	4.91
CCNA_01001	rbsK	Ribokinase	A0A0H3C8D6		-0.430099	-0.126707	-0.354937	7.48	10.23	1	3	3	3	324000000	303	30.8	5.11
CCNA_00781	cpdR	Two-component receiver protein CpdR	A0A0H3C5J9	Cell cycle	-0.4314	-0.106566	-0.696119	18.3	20.34	1	3	3	5	730000000	118	12.7	4.97
CCNA_01684	CCNA_01684	Phenylalanine-4-hydroxylase	A0A0H3C764	Amino acid metabolism	-0.433564	-0.207513	-0.758019	51.42	25.17	1	8	8	19	777000000	294	32.7	5.01
CCNA_03543	proA	Gamma-glutamyl phosphate reductase	A0A0H3CF85	Amino acid metabolism	-0.435401	-0.095397	0.00854641	26.47	16.04	1	6	6	9	314000000	424	43.5	6.55
CCNA_01223	CCNA_01223	Acyl-CoA synthetase	A0A0H3C605		-0.435748	-0.0119892	-0.0938613	54.59	25.87	1	12	12	17	397000000	572	61.1	5.54
CCNA_03865	leuS	Leucine--tRNA ligase	B8GW27		-0.436509	-0.184079	-0.245793	148.6	46.23	1	30	30	53	1160000000	861	95.5	5.71
CCNA_00159	gyrB	DNA gyrase subunit B	B8GXQ0		-0.436696	-0.166272	-0.415037	168.25	46.96	1	33	33	62	1150000000	805	88.2	5.73
CCNA_03729	tal	Probable transaldolase	B8H6D3		-0.438884	-0.197939	-0.289102	106.89	51.61	1	8	8	37	2300000000	217	23	4.73
CCNA_03561	atpG	ATP synthase gamma chain	B8H5I1		-0.442689	-0.257969	-0.282008	89.51	51.2	1	13	13	33	3420000000	291	31.3	9.2
CCNA_01547	metG	Methionine--tRNA ligase	B8H5U4		-0.442934	-0.23496	-0.295592	68.53	39.89	1	18	18	26	639000000	569	63.7	5.27
CCNA_02008	proS	Proline--tRNA ligase	B8GWT1		-0.444462	-0.405901	-0.116394	80.85	47.86	1	17	17	26	2050000000	443	49.1	5.58
CCNA_00737	ileS	Isoleucine--tRNA ligase	A0A0H3C4H2		-0.445748	-0.328535	0.384584	168.29	41.38	1	36	36	67	1450000000	969	108.6	5.55
CCNA_03521	CCNA_03521	Pectin lyase-related protein	A0A0H3CDA9		-0.446172	0.00538571	-0.118741	10.82	26.98	1	5	5	5	232000000	278	29	4.89
CCNA_01326	secY	Protein translocase subunit SecY	A0A0H3C710		-0.448806	-0.341313	-0.269566	9.42	7.76	1	3	3	6	751000000	451	48.8	9.76
CCNA_02016	nuoM	NADH-quinone oxidoreductase chain M	A0A0H3C7Z6		-0.448948	-0.222685	-0.356237	8.98	5.2	1	3	3	3	279000000	500	54.4	8.47
CCNA_00707	CCNA_00707	Conserved hypothetical membrane protein	A0A0H3C6E7		-0.449321	0.0905492	-0.0150854	13.35	16.39	1	6	6	6	147000000	360	37.7	7.34
CCNA_03432	CCNA_03432	Aldose 1-epimerase	A0A0H3CCA0		-0.449623	0.0274914	-0.741883	12.82	22.78	1	4	4	4	121000000	281	30.6	5.21
CCNA_00261	CCNA_00261	Ribonucleoside-diphosphate reductase subunit beta	A0A0H3C4U9		-0.450804	0.665302	0.769752	41.88	15.27	1	4	4	16	2050000000	347	39.7	5.29
CCNA_01010	hutH	Histidine ammonia-lyase	B8H2S1	Amino acid metabolism	-0.451461	-0.147865	-0.10497	48.32	37.23	1	13	13	17	603000000	513	53.4	5.58
CCNA_01055	CCNA_01055	GT1 family glyscosyl transferase	A0A0H3C5D1		-0.451574	-0.218895	-0.0886173	11.93	16.13	1	6	6	6	1410000000	434	46.8	5.72
CCNA_03649	CCNA_03649	Ser/Thr kinase-related phosphotransferase	A0A0H3CDX5		-0.452923	-0.339278	-0.124604	3.45	12.95	1	3	3	3	110000000	363	40	5.2
CCNA_02435	murA	UDP-N-acetylglucosamine 1-carboxyvinyltransferase	B8GZB1		-0.453327	-0.305912	-0.228393	53.2	36.13	1	11	11	20	1150000000	429	45.2	6.16
CCNA_01826	CCNA_01826	Vitamin B12 receptor	A0A0H3C7I0		-0.453691	0.118153	-0.438442	1075.63	75.85	2	31	31	315	41000000000	650	69.3	6.39
CCNA_00898	CCNA_00898	Ribosomal large subunit pseudouridine synthase F	A0A0H3C4W2		-0.454212	-0.188723	-0.420226	28.83	38.04	1	8	8	10	278000000	255	28.1	5.62
CCNA_02006	lolD	Lipoprotein-releasing system ATP-binding protein LolD	A0A0H3C8R0		-0.454972	-0.425256	-0.41523	3.89	14.91	1	3	3	5	129000000	228	24.7	7.59
CCNA_03149	CCNA_03149	Beta-glucosidase/beta-xylosidase	A0A0H3CBJ4		-0.456762	-0.210942	-1.3195	138.96	40.2	1	30	30	55	1140000000	806	87.5	6.86
CCNA_02210	CCNA_02210	Dihydrofolate reductase	A0A0H3C9U0		-0.456934	-0.132351	-0.146565	8.06	17.54	1	3	3	4	284000000	171	18.9	5.17
CCNA_02972	CCNA_02972	2OG-Fe(II) oxygenase-related protein	A0A0H3CBX2		-0.458819	-0.223721	-0.257038	13.58	27.18	1	4	4	5	169000000	206	22.8	5.24
CCNA_03383	CCNA_03383	Multidrug/protein/lipid ABC transporter family, ATP-binding and permease protein	A0A0H3CD50		-0.459152	-0.384229	-0.563585	9.57	9.24	1	4	4	4	109000000	617	65.1	8.98
CCNA_00082	lysS	Lysine--tRNA ligase	B8GXH3		-0.46094	-0.438195	-0.370551	80.89	53.99	1	25	25	33	1780000000	552	61	5.49
CCNA_02225	CCNA_02225	ArsR family/SAM-dependent transcriptional regulator	A0A0H3C9V6		-0.46186	-0.367789	-0.393825	7.11	11.38	1	3	3	3	108000000	325	35.2	5.47
CCNA_02941	greA	Transcription elongation factor GreA	B8H1V7		-0.462063	-0.15684	0.125472	162.13	75.16	1	9	9	42	5450000000	157	17.2	4.98
CCNA_00317	cgtA	GTPase Obg/CgtA	B8GYI7		-0.46368	-0.311841	-0.405739	79.99	53.95	1	14	14	27	518000000	354	37.8	4.93
CCNA_01183	CCNA_01183	Zinc dependent phospholipase C/S1-P1 nuclease-family protein	A0A0H3C6P5		-0.46592	0.129225	-0.14939	78.47	52.92	1	17	17	27	1300000000	342	37.2	6.89
CCNA_02380	panD	Aspartate 1-decarboxylase	B8GYS2		-0.466265	-0.221723	-0.499155	39.3	50.85	1	4	4	12	657000000	118	12.7	5.48
CCNA_00442	cheAI	Chemotaxis histidine kinase protein cheAI	A0A0H3C5E9	Bacterial chemotaxis	-0.466647	0.261991	-0.539374	58.71	29.27	1	18	18	21	484000000	762	80.1	4.59
CCNA_01178	CCNA_01178	Uncharacterized protein	A0A0H3C6N8		-0.466767	-0.550955	-0.0854542	21.5	45.83	1	6	6	9	160000000	168	18.6	4.96
CCNA_01943	CCNA_01943	Alpha/beta hydrolase family protein	A0A0H3C8L2		-0.466842	-0.311258	-0.284554	26.78	22.22	1	4	4	8	1310000000	216	23.6	6.42
CCNA_01730	purF	Amidophosphoribosyltransferase	A0A0H3C8U0	Amino acid metabolism	-0.467452	-0.256528	-0.214519	25.89	15	1	9	9	12	423000000	500	54.6	6.49
CCNA_01629	CCNA_01629	Signal peptidase I	A0A0H3C8K1		-0.467543	-0.294308	-0.118768	21.19	32.74	1	8	8	8	778000000	281	31.5	6.13
CCNA_01432	fabH	3-oxoacyl-[acyl-carrier-protein] synthase 3	A0A0H3C7X2		-0.468056	-0.150764	-0.207595	31.26	32	1	8	8	10	671000000	325	33.8	5.81
CCNA_02908	CCNA_02908	HAD superfamily hydrolase	A0A0H3CAA1		-0.469259	-0.393791	-0.354095	16.37	34.18	1	6	6	6	94500000	237	26	4.87
CCNA_01101	infC	Translation initiation factor IF-3	B8H312		-0.47062	-0.0799405	-0.0856204	62.8	36.42	1	7	7	26	3870000000	173	20	8.84
CCNA_01737	CCNA_01737	Replicative DNA helicase	A0A0H3C7A8	Cell cycle	-0.475434	-0.452898	-0.453669	26.05	18.93	1	9	9	10	175000000	507	55.5	5.17
CCNA_03353	CCNA_03353	Metallophosphatase domain protein	A0A0H3CEN8		-0.477154	-0.0819587	-0.122242	10.48	10.47	1	3	3	4	187000000	277	29.8	5.5
CCNA_01997	frr	Ribosome-recycling factor	B8GWS0		-0.477613	-0.168912	-0.0327899	66.29	55.85	1	15	15	32	4640000000	188	20.9	8.81
CCNA_02052	parE	DNA topoisomerase 4 subunit B	A0A0H3C9E0		-0.479029	-0.283793	-0.334867	61.11	22.73	1	14	14	20	474000000	695	76.1	7.08
CCNA_03751	CCNA_03751	Peptidyl-prolyl cis-trans isomerase	A0A0H3CFU0		-0.480642	-0.0184418	0.10268	31.44	40.59	1	5	5	10	684000000	170	18.2	8.12
CCNA_01226	CCNA_01226	Uncharacterized protein	A0A0H3C7M2		-0.480883	0.198889	-0.37002	14.9	30.95	1	6	6	6	180000000	210	22.3	10.42
CCNA_02588	CCNA_02588	Aminopeptidase	A0A0H3CB14		-0.481914	-0.00914755	-0.145865	23.79	26.21	1	8	8	9	379000000	309	33.1	6.98
CCNA_02473	CCNA_02473	Cobalt-zinc-cadmium resistance protein czcA	A0A0H3CC70		-0.484653	-0.128819	-0.140863	26.89	12.3	1	10	10	11	130000000	1057	113	6.79
CCNA_01769	CCNA_01769	ABC transporter ATP-binding protein	A0A0H3C913		-0.484787	-0.654059	-0.433466	15.35	8.86	1	4	4	6	81100000	621	68.9	6.28
CCNA_00378	CCNA_00378	Thiol:disulfide interchange protein dsbA	A0A0H3C4F0		-0.487143	-0.121015	-0.416754	7.17	7.92	1	3	3	4	63100000	202	22	8.47
CCNA_01406	CCNA_01406	Metal-dependent hydrolase	A0A0H3C6G1		-0.487438	0.434788	-0.173278	77.15	37.19	1	13	13	33	3340000000	285	33	8.56
CCNA_00094	hfsJ	WecG/TagA-family glycosyltransferase HfsJ	A0A0H3C3R6		-0.487964	0.383	-0.143501	8.6	12.42	1	3	3	3	97300000	306	34.7	8.84
CCNA_00540	hemF	Oxygen-dependent coproporphyrinogen-III oxidase	B8GZX1		-0.489209	-0.236474	-0.255257	26.93	34.83	1	10	10	10	332000000	290	32.8	6.62
CCNA_03793	ftsY	Signal recognition particle receptor FtsY	A0A0H3CEE0		-0.490221	-0.347179	-0.241409	30.15	33.55	1	11	11	12	799000000	313	33.5	5.3
CCNA_02106	CCNA_02106	TonB-dependent outer membrane receptor	A0A0H3C874		-0.493179	0.0130337	-0.353602	10.64	4.9	1	4	4	4	67200000	919	97.1	6.1
CCNA_02519	gatA	Glutamyl-tRNA(Gln) amidotransferase subunit A	B8GZJ5		-0.495437	-0.273788	-0.177333	86.78	48.06	1	17	17	30	1550000000	489	51.8	5.22
CCNA_01190	CCNA_01190	Uncharacterized protein	A0A0H3C7I9		-0.496062	0.490464	-0.462917	26.97	18.86	1	8	8	10	254000000	509	55.1	7.55
CCNA_01422	nusB	N utilization substance protein B homolog	B8H535		-0.497382	0.103232	-0.102549	20.03	57.72	1	6	6	11	678000000	149	16.4	4.98
CCNA_02854	CCNA_02854	Two-component response regulator	A0A0H3CBM5		-0.499265	-0.330561	-0.47128	18.19	16.44	1	4	4	8	511000000	225	24.9	5.87
CCNA_00285	argB	Acetylglutamate kinase	B8GYF5	Amino acid metabolism	-0.499715	-0.137145	-0.424828	54.13	46.71	1	12	12	21	1090000000	304	32.1	4.98
CCNA_02231	CCNA_02231	ABC transporter ATP-binding protein	A0A0H3CA59		-0.50033	-0.417549	-0.362901	129.83	37.84	1	21	21	47	2170000000	555	62.1	5.36
CCNA_01278	CCNA_01278	Uncharacterized protein	A0A0H3C6Y4		-0.501027	-0.0654301	-0.177174	24.22	47.53	1	7	7	11	556000000	162	17.4	6.33
CCNA_00446	CCNA_00446	Chemotaxis receiver domain protein cheYII	A0A0H3C4P3	Bacterial chemotaxis	-0.503719	0.0935066	-0.311637	19.38	22.48	1	4	4	8	897000000	129	14.4	9.25
CCNA_00324	CCNA_00324	ExbD-family protein	A0A0H3C4A4		-0.506608	-0.196296	-0.327408	50.35	38.82	1	6	6	18	10200000000	152	16.3	5.05
CCNA_00211	CCNA_00211	Porphyromonas-type peptidyl-arginine deiminase	A0A0H3C5E1	Amino acid metabolism	-0.506893	-0.268244	-0.235025	43.29	36.72	1	10	10	16	1160000000	335	35.5	4.67
CCNA_02421	exbB	TonB accessory protein exbB	A0A0H3CAE9		-0.50696	-0.353637	-0.327165	241.03	31.13	1	8	8	83	21400000000	302	30.8	5.24
CCNA_00162	CCNA_00162	Uncharacterized protein	A0A0H3C3X1		-0.508761	-0.070751	0.0830465	576.45	69.67	1	25	25	170	18700000000	422	45.8	7.36
CCNA_01692	guaA	GMP synthase [glutamine-hydrolyzing]	B8GVI7		-0.508831	-0.10373	-0.48377	87.18	48.08	1	20	20	34	1040000000	520	56.3	5.48
CCNA_01955	CCNA_01955	Zinc metalloprotease	A0A0H3C7U4		-0.509635	0.523395	0.188021	27.12	21.56	1	9	9	9	234000000	473	52.1	7.64
CCNA_02944	CCNA_02944	Uncharacterized protein	A0A0H3CB21		-0.514683	0.611532	0.0984626	36.64	38.62	1	10	10	14	326000000	246	26.5	8.76
CCNA_02575	CCNA_02575	Uncharacterized protein	A0A0H3CAW0		-0.516159	-0.146865	-0.086729	43.5	49.04	1	6	6	18	3820000000	104	11.8	4.93
CCNA_03656	accD	Acetyl-coenzyme A carboxylase carboxyl transferase subunit beta	B8H660		-0.516772	-0.205268	-0.17926	40.79	28.66	1	7	7	14	975000000	307	32.9	8.07
CCNA_01095	pheT	Phenylalanine--tRNA ligase beta subunit	A0A0H3C8M4		-0.517197	-0.451426	-0.421935	120.38	23.4	1	16	16	36	1160000000	799	83.8	5.39
CCNA_00851	CCNA_00851	Periplasmic multidrug efflux lipoprotein	A0A0H3C5Q7		-0.51733	-0.207665	-0.485076	100.57	68.04	1	21	21	39	1570000000	388	39.5	9.6
CCNA_03428	CCNA_03428	UPF0335 protein CCNA_03428	B8H4R9		-0.518577	-0.435002	-0.417761	10	24.72	1	3	3	4	2280000000	89	10.1	5.29
CCNA_02076	pcm	Protein-L-isoaspartate O-methyltransferase	B8GX51		-0.522314	-0.0514235	-0.388651	22.36	36.04	1	8	8	8	211000000	222	24.1	8.72
CCNA_01689	guaB	Inosine-5'-monophosphate dehydrogenase	A0A0H3C768		-0.524137	-0.269954	-0.557612	102	48.05	1	18	18	35	1460000000	487	52.1	7.09
CCNA_03768	srp	Signal recognition particle protein	A0A0H3CCF4		-0.526394	-0.365225	-0.502355	69.41	47.05	1	21	21	28	629000000	508	53.4	9.39
CCNA_02389	glmU	Bifunctional protein GlmU	B8GYT1		-0.529102	-0.204029	-0.312717	21.47	25.76	1	9	9	10	482000000	462	48.2	7.93
CCNA_03469	argS	Arginine--tRNA ligase	B8H4W0		-0.529832	-0.240729	-0.16372	95.28	38.83	1	24	24	34	930000000	600	66.3	5.85
CCNA_02980	kynA	Tryptophan 2,3-dioxygenase	A0A0H3CAG0	Amino acid metabolism	-0.531978	-0.147476	-0.0353113	10.46	15.97	1	4	4	4	109000000	263	29.9	6.46
CCNA_03892	CCNA_03892	HD family metal-dependent phosphohydrolase	A0A0H3ICY6		-0.532255	-0.368814	-0.573267	8.1	12.15	1	3	3	3	301000000	214	23.7	6.8
CCNA_01820	hflX	GTPase HflX	A0A0H3C7H6		-0.532343	-0.191862	-0.239957	23.84	18.83	1	8	8	9	161000000	446	48.8	5.86
CCNA_02182	CCNA_02182	Phosphoserine phosphatase	A0A0H3C974	Amino acid metabolism	-0.533797	-0.244132	-0.329323	17.77	27.4	1	6	6	10	371000000	292	30.5	4.93
CCNA_00878	CCNA_00878	ATP-dependent RNA helicase	A0A0H3C5T6		-0.534151	-0.77003	-0.72015	32.76	26.26	1	10	10	12	309000000	476	51.3	9.95
CCNA_02632	CCNA_02632	SOUL domain heme-binding protein	A0A0H3C9K4		-0.535571	-0.076321	0.0427245	8.09	18.75	1	3	3	3	67000000	208	22.7	9.98
CCNA_00214	CCNA_00214	TonB-dependent receptor	A0A0H3C421		-0.535723	-0.11288	-0.466121	23.68	16.89	1	10	10	12	148000000	681	72.2	5.19
CCNA_02088	CCNA_02088	HesB protein family	A0A0H3C9R3		-0.539934	0.72966	0.051027	19.75	39.09	1	3	3	5	333000000	110	11.7	4.64
CCNA_03198	CCNA_03198	Two-component response regulator	A0A0H3CCM2		-0.540513	0.00612871	-0.372872	16.92	15.61	1	3	4	8	729000000	269	29.4	9.6
CCNA_00850	acrB2	Cation/multidrug efflux pump acrB2	A0A0H3C4R5		-0.543461	-0.365521	-0.518482	72.03	25.5	1	23	23	29	606000000	1051	112.1	6.67
CCNA_02198	CCNA_02198	Trans-isoprenyl diphosphate synthase	A0A0H3C986		-0.543768	-0.389331	-0.367602	33.95	38.69	1	10	10	13	441000000	336	36	5.31
CCNA_01173	CCNA_01173	Chorismate mutase	A0A0H3C6N4		-0.546055	-0.127169	-0.232676	15.12	45.87	1	5	5	6	418000000	109	12.3	5.68
CCNA_02408	CCNA_02408	Uncharacterized protein	A0A0H3CC06		-0.546134	-0.305373	-0.515911	4.83	7.69	1	3	3	3	42300000	377	41.4	7.23
CCNA_00893	CCNA_00893	Helix-turn-helix DNA-binding protein	A0A0H3C4V7		-0.546366	0.0301803	-0.276088	19.9	24.86	1	5	5	6	183000000	354	36.5	5.62
CCNA_00057	CCNA_00057	Glycoprotease family protein	A0A0H3C4D9		-0.546899	0.0183705	-0.13	8.8	14.22	1	3	3	3	104000000	211	21.5	6.32
CCNA_02326	argD	Acetylornithine aminotransferase	A0A0H3CBT1	Amino acid metabolism	-0.547999	-0.439193	-0.177114	123.23	55.31	1	16	16	34	2530000000	405	42.8	6.06
CCNA_01324	rpmD	50S ribosomal protein L30	B8H4F2	Ribosome	-0.551755	-0.347495	-0.377039	31.84	50.82	1	4	4	15	5090000000	61	6.8	11.24
CCNA_02698	CCNA_02698	Inosine-uridine nucleoside N-ribohydrolase	A0A0H3CBA8		-0.552428	-0.429673	-0.521967	14.8	17.34	1	5	5	9	709000000	323	33.8	4.69
CCNA_03909	CCNA_03909	Uncharacterized protein	A0A0H3ID02		-0.555072	0.188072	0.0104975	45.42	38.33	1	10	10	18	1650000000	240	26.2	8.68
CCNA_01225	CCNA_01225	Glycerophosphotransferase-related protein	A0A0H3C7F6		-0.556053	-0.196036	-0.337918	8.16	7.73	1	3	3	3	42200000	375	41.8	7.01
CCNA_00284	CCNA_00284	Pyrimidine 5'-nucleotidase family protein	A0A0H3C5K2		-0.558253	-0.472631	-0.578442	4.14	16.29	1	3	3	3	91500000	221	24.3	5.27
CCNA_01123	prfC	Peptide chain release factor 3	A0A0H3C769		-0.560192	-0.377756	-0.389886	66.2	39.33	1	17	17	24	501000000	534	58.6	5.83
CCNA_00721	groL	60 kDa chaperonin	B8H163		-0.5614	-0.417835	-0.504785	946.46	70.93	2	36	37	311	25800000000	547	57.4	5.05
CCNA_00133	rlmN	Dual-specificity RNA methyltransferase RlmN	B8GXM4		-0.566271	-0.518681	-0.971567	7.78	12.38	1	4	4	4	111000000	404	43.7	7.36
CCNA_01574	CCNA_01574	Arsenic resistance protein arsH	A0A0H3C6Z4		-0.57119	-0.412349	-0.322361	7.6	11.07	1	3	3	3	41900000	244	27.6	6.42
CCNA_00341	sucD	Succinyl-CoA synthetase alpha chain	A0A0H3C3C4		-0.5715	-0.0905469	-0.435215	136.7	50.68	1	11	11	46	7820000000	294	30.1	6.14
CCNA_02705	cspC	Cold shock protein	D9HP82		-0.575115	-0.0521692	0.202493	160.62	61.36	2	8	8	39	20000000000	176	18.2	7.52
CCNA_01969	CCNA_01969	Aspartyl-tRNA synthetase	A0A0H3C7V8		-0.575668	-0.577354	-0.378399	102.65	48.04	1	22	22	35	3060000000	612	68.3	5.73
CCNA_00722	groS	10 kDa chaperonin	B8H164		-0.57646	-0.256111	-0.281621	159.75	67.71	1	7	7	47	32200000000	96	10.3	5.31
CCNA_03287	CCNA_03287	PadR-family transcriptional regulator	A0A0H3CCX3		-0.579147	0.86208	-0.0456694	16.4	41.58	1	4	4	6	242000000	101	11.1	10.87
CCNA_02681	trmFO	Methylenetetrahydrofolate--tRNA-(uracil-5-)-methyltransferase TrmFO	A0A0H3CAE1		-0.58002	-0.372757	-0.376533	9.96	15.82	1	7	7	7	286000000	474	51.3	6.55
CCNA_03518	coxB	Cytochrome c oxidase subunit 2	A0A0H3CF54		-0.581491	-0.877056	-0.420395	99.36	29.77	1	9	9	32	3560000000	309	33.2	7.59
CCNA_03766	rimM	Ribosome maturation factor RimM	A0A0H3CFW1		-0.582022	-0.483715	-0.520088	12.73	31.09	1	4	4	4	117000000	193	20.7	4.77
CCNA_03849	CCNA_03849	Fructokinase	A0A0H3CE85		-0.584091	-0.280233	-0.446983	14.09	10.94	1	3	3	4	778000000	329	34.3	4.72
CCNA_00514	CCNA_00514	Pirin	A0A0H3C3X4		-0.58743	-0.345069	-0.292042	8.53	14.86	1	3	3	4	31900000	276	30	5.29
CCNA_03190	CCNA_03190	Low-specificity L-threonine aldolase	A0A0H3CBP0	Amino acid metabolism	-0.587599	-0.20787	-0.107979	10.29	8.43	1	3	3	3	107000000	344	36	6.46
CCNA_00635	CCNA_00635	CHASE2 membrane receptor	A0A0H3C5X1		-0.590631	-0.296228	-0.111031	15.34	14.87	1	4	4	4	57900000	491	52.6	7.02
CCNA_03090	accA	Acetyl-coenzyme A carboxylase carboxyl transferase subunit alpha	B8H2N7		-0.593738	-0.515103	-0.535708	44.56	40.63	1	9	9	16	991000000	320	34.7	6.04
CCNA_00371	atpF	ATP synthase subunit b	A0A0H3C3F7		-0.594829	-0.311389	-0.32327	67.13	38.42	1	7	7	22	3850000000	177	18.5	5.9
CCNA_01403	glyQ	Glycine--tRNA ligase alpha subunit	B8H516		-0.596145	-0.36455	-0.284631	10.59	13.04	1	3	3	4	492000000	299	33.8	4.98
CCNA_01035	CCNA_01035	Gamma-glutamyltranspeptidase	A0A0H3C5B7		-0.596511	-0.172121	-0.295236	74.92	32.38	1	22	22	31	838000000	630	67.3	8.94
CCNA_00116	glmM	Phosphoglucosamine mutase	B8GXK7		-0.598956	-0.147129	-0.204453	58.89	39.06	1	15	15	24	674000000	448	47.4	6.29
CCNA_00299	purD	Phosphoribosylamine--glycine ligase	A0A0H3C388		-0.599107	-0.3538	-0.353051	41.66	25.76	1	9	9	13	516000000	427	44.2	4.77
CCNA_03037	cpaF	Pilus assembly ATPase CpaF	A0A0H3CDS2		-0.601723	-0.141746	-0.514412	9.08	10.78	1	4	4	4	44800000	501	54.2	6.48
CCNA_01313	rplP	50S ribosomal protein L16	B8H4E1	Ribosome	-0.602274	-0.533973	-0.573077	101.75	42.66	1	5	5	32	6330000000	143	15.8	11.25
CCNA_03896	CCNA_03896	Uncharacterized protein	A0A0H3IA78		-0.605991	-1.13329	-1.25331	9.02	17.42	1	4	4	4	314000000	155	16.1	9.79
CCNA_03401	CCNA_03401	Conserved hypothetical cytosolic protein	A0A0H3CET9		-0.606632	-0.534356	-0.355714	55.87	39.24	1	8	8	20	3450000000	237	26.3	5.2
CCNA_02472	CCNA_02472	Cobalt-zinc-cadmium resistance protein czcB	A0A0H3CAR0		-0.610936	-0.19179	-0.272644	18.76	14.52	1	7	7	8	230000000	420	45.5	6.93
CCNA_00951	fliG	Flagellar motor switch protein FliG	A0A0H3C6V1	Bacterial chemotaxis	-0.612941	-0.0128458	-0.363789	7.64	10	1	3	3	3	43000000	340	37.7	4.96
CCNA_00740	CCNA_00740	Riboflavin biosynthesis protein	A0A0H3C659		-0.614749	-0.234465	-0.053676	20.76	26.2	1	7	7	8	380000000	313	34.1	5.9
CCNA_00537	rpoC	DNA-directed RNA polymerase subunit beta'	A0A0H3C4W8		-0.617616	-0.488829	-0.35966	705.96	56.81	1	82	82	263	5310000000	1396	154.2	6.83
CCNA_00422	CCNA_00422	SDR pteridine reductase	A0A0H3C5D6		-0.619244	-0.223171	-0.332186	8.53	15.2	1	3	3	3	70700000	250	26.7	5.92
CCNA_00507	CCNA_00507	Cytochrome c1	A0A0H3C704		-0.623468	-0.198335	-0.449746	104.17	47.69	1	11	11	37	5490000000	281	30.7	8.76
CCNA_02546	pleD	Response regulator PleD	B8GZM2	Cell cycle	-0.62504	-0.253036	-1.01682	16.63	13.22	1	5	5	5	83200000	454	49.6	5.99
CCNA_01584	CCNA_01584	Multimodular transpeptidase-transglycosylase PBP 1A	A0A0H3C701		-0.625263	-0.296896	-0.315369	18.17	15.74	1	9	9	9	176000000	794	84.3	5.01
CCNA_00151	rph	Ribonuclease PH	B8GXP2		-0.62872	-0.441488	-0.312205	40.05	25.63	1	6	6	15	1300000000	238	25.5	5.52
CCNA_01381	valS	Valine--tRNA ligase	A0A0H3C981		-0.631104	-0.352376	-0.409227	96.49	24.5	1	21	21	34	1180000000	906	100.8	5.3
CCNA_01538	CCNA_01538	Pyruvate phosphate dikinase	A0A0H3C7L8		-0.631232	0.0835783	-0.402323	291.93	49.22	1	33	33	93	3810000000	896	97.1	5.4
CCNA_02211	CCNA_02211	Zinc ribbon domain protein	A0A0H3CA43		-0.633828	-0.348097	-0.162862	12.18	14.21	1	5	5	5	114000000	380	40.4	8.85
CCNA_03607	CCNA_03607	Ribonucleoside-diphosphate reductase	A0A0H3CC10		-0.636715	-0.0444343	0.00770124	71.36	27.11	1	17	17	28	1750000000	627	69.8	6.01
CCNA_02242	CCNA_02242	PHB granule-associated protein, phasin2	A0A0H3CBK2		-0.638957	0.670692	0.877143	135.03	82.64	1	11	11	38	6250000000	144	14.9	7.24
CCNA_02471	CCNA_02471	Cobalt-zinc-cadmium resistance protein czcC	A0A0H3CAK6		-0.642079	-0.219973	-0.0963823	12.22	14.25	1	4	4	4	149000000	421	44.7	9.35
CCNA_03462	gcvPB	Probable glycine dehydrogenase (decarboxylating) subunit 2	A0A0H3CCC5	Amino acid metabolism	-0.642573	0.193688	-0.440068	56.52	33.08	1	12	12	20	3360000000	526	56.2	6.27
CCNA_02020	nuoI	NADH-quinone oxidoreductase subunit I	A0A0H3C9M5		-0.644135	-0.765869	-0.638049	30.81	34.36	1	6	6	15	1430000000	163	18.6	5.73
CCNA_00708	CCNA_00708	Cobaltochelatase cobT subunit	A0A0H3C7M1		-0.648165	-0.24345	-0.390168	24.2	16.98	1	9	9	9	144000000	642	70.1	4.94
CCNA_01008	hutU	Urocanate hydratase	B8H2R9	Amino acid metabolism	-0.648175	-0.279664	-0.225608	53.61	30.69	1	13	13	17	557000000	554	60.2	6.1
CCNA_01659	tgt	Queuine tRNA-ribosyltransferase	A0A0H3C9Y7		-0.653408	-0.528811	-0.490587	8.49	12.13	1	4	4	4	117000000	371	41	6.47
CCNA_03618	CCNA_03618	SCO1/SenC family protein	A0A0H3CC20		-0.653798	0.311052	-0.319088	36.06	43.68	1	7	7	11	2850000000	190	20.5	8.22
CCNA_03867	CCNA_03867	DNA polymerase III, delta subunit	A0A0H3CCP5		-0.659349	-0.252802	-0.452958	8.43	7.43	1	3	3	3	69500000	350	37.8	6.24
CCNA_02306	hisC	Histidinol-phosphate aminotransferase	A0A0H3C9H6	Amino acid metabolism	-0.659791	-0.192645	-0.303289	23.08	21.98	1	7	7	9	647000000	373	40.7	5.96
CCNA_00849	CCNA_00849	Outer membrane efflux protein	A0A0H3C7Y7		-0.660171	-0.220157	-0.467636	115.42	46.25	1	19	19	37	1270000000	467	49.4	5.76
CCNA_01991	CCNA_01991	OmpH-like outer membrane protein	A0A0H3C992		-0.663562	0.127049	-0.183744	114.33	57.08	1	9	9	32	3590000000	212	22.3	8.78
CCNA_00611	CCNA_00611	Beta-lactamase	A0A0H3C672		-0.664931	-0.00946033	-0.495006	9.38	10.41	2	5	5	5	99600000	490	53.1	6.68
CCNA_00388	CCNA_00388	Esterase lipase Family protein	A0A0H3C6Q2		-0.680467	-0.617913	-0.109065	25.2	33.45	1	6	6	7	319000000	293	30.4	9.11
CCNA_01950	prfB	Peptide chain release factor 2	B8GWM3		-0.680495	-0.520402	-0.405896	45.54	31.27	1	10	11	18	758000000	371	40.9	5.05
CCNA_00340	sucC	Succinate--CoA ligase [ADP-forming] subunit beta	B8GYZ1		-0.681492	-0.126049	-0.596394	450.43	71.93	1	27	27	127	10500000000	399	42	5.85
CCNA_00536	rpoB	DNA-directed RNA polymerase subunit beta	B8GZW7		-0.683324	-0.518482	-0.389427	715.6	57.52	1	72	73	236	5490000000	1356	150.8	5.38
CCNA_02402	CCNA_02402	Methyl-accepting chemotaxis protein	A0A0H3CAJ9	Bacterial chemotaxis	-0.683478	-0.185483	-0.772854	26.92	21.79	7	8	9	11	383000000	514	54.6	5.53
CCNA_00008	dnaA	Chromosomal replication initiator protein DnaA	B8GWW5	Cell cycle	-0.685329	-0.527186	-0.801292	34.47	35.1	1	14	14	17	361000000	490	53.9	8.79
CCNA_02436	CCNA_02436	Uncharacterized protein	A0A0H3CC34		-0.686802	-0.404974	-0.639696	12.5	41.61	1	4	4	4	176000000	149	15.7	5.38
CCNA_00364	CCNA_00364	Deoxyhypusine synthase-like protein	A0A0H3C5P8		-0.687038	-0.122513	-0.582101	104.31	31.59	1	11	11	37	5630000000	364	40.3	5.43
CCNA_01140	CCNA_01140	PAS-containing EAL phosphodiesterase	A0A0H3C782		-0.687135	-0.284813	-0.58068	4.84	6.54	1	3	3	3	26300000	535	57.8	6.43
CCNA_00036	rbfA	Ribosome-binding factor A	B8GWZ3		-0.68883	-0.481573	-0.565533	4.22	25.5	1	3	3	4	213000000	149	16.8	5.66
CCNA_03384	rpmE	50S ribosomal protein L31	B8H4M5	Ribosome	-0.691377	-0.344273	-0.228218	58.21	44.74	1	3	3	19	7010000000	76	8.4	9.7
CCNA_00894	ispG	4-hydroxy-3-methylbut-2-en-1-yl diphosphate synthase (flavodoxin)	A0A0H3C5U8		-0.692005	-0.272973	-0.747273	10.34	8.88	1	3	3	4	228000000	383	40.8	6.24
CCNA_01221	CCNA_01221	Acyl carrier protein	A0A0H3C7L7		-0.69263	-0.263494	-0.515395	18.47	34.88	1	3	3	5	1570000000	86	9.4	4.84
CCNA_03030	CCNA_03030	Cytochrome c2	A0A0H3CC26		-0.696726	-0.19969	-0.469045	22.38	20.18	1	3	3	6	858000000	228	23	6.19
CCNA_03710	CCNA_03710	Nitrogen regulatory IIA protein	A0A0H3CDT8		-0.698919	-0.240958	-0.527198	6.17	22.22	1	2	3	3	141000000	180	18.7	6.8
CCNA_00163	CCNA_00163	Exopolysaccharide transport family protein	A0A0H3C4L4		-0.700207	-0.137255	-0.0869588	150.62	46.82	1	28	29	55	1920000000	739	80.1	8.68
CCNA_00512	ychF	Ribosome-binding ATPase YchF	A0A0H3C709		-0.700855	-0.476149	-0.446402	63.95	31.97	1	10	11	27	1660000000	366	39.7	5.05
CCNA_01809	lipA	Lipoyl synthase	B8GW82		-0.701374	-1.01458	-1.05235	20.01	30.46	1	7	8	9	376000000	325	36.1	8.43
CCNA_03868	parB	Chromosome-partitioning protein ParB	B8GW30		-0.704669	-0.251592	-0.483064	20.77	36.18	1	8	8	9	599000000	304	32.8	5.29
CCNA_02416	CCNA_02416	DNA-binding protein HU	A0A0H3CAE3		-0.708754	-0.0255229	-0.0178877	219.63	73.91	1	9	9	60	21700000000	92	9.5	9.52
CCNA_03248	CCNA_03248	TonB-dependent receptor	A0A0H3CB68		-0.709877	-0.351685	-0.0995797	472.52	59.62	1	21	39	145	7440000000	837	88.8	8.27
CCNA_01252	CCNA_01252	Soluble lytic murein transglycosylase	A0A0H3C7P1		-0.715527	-0.105401	-0.0243445	25.16	19.6	1	10	10	11	200000000	699	75.1	7.52
CCNA_01996	CCNA_01996	Isoprenyl transferase	A0A0H3C8Q5		-0.718136	-0.238661	-0.418871	8.39	15.83	1	3	3	3	149000000	259	28.1	6.14
CCNA_00505	CCNA_00505	Ubiquinol-cytochrome c reductase iron-sulfur subunit	A0A0H3C5K1		-0.718558	-0.418823	-0.399994	50.99	27.32	1	5	5	16	3800000000	183	19.5	6.68
CCNA_00043	nusA	Transcription termination/antitermination protein NusA	A0A0H3C3M7		-0.721785	-0.510608	-0.471541	191.71	46.72	1	26	26	63	3010000000	548	60.9	4.59
CCNA_03359	pgk	Phosphoglycerate kinase	B8H4J9		-0.722776	0.0690011	-0.419384	40.66	37.12	1	13	13	18	1360000000	396	40.7	5.39
CCNA_00033	pnp	Polyribonucleotide nucleotidyltransferase	B8GWZ0		-0.724631	-0.406741	-0.519097	374.15	50.98	1	37	37	119	7080000000	712	76.4	5.24
CCNA_01254	smpB	SsrA-binding protein	B8H482		-0.724649	-0.312842	-0.0375946	6.12	17.11	1	3	3	4	279000000	152	17.5	10.04
CCNA_01714	CCNA_01714	Spx/MgsR-related protein	A0A0H3CA40		-0.726176	-0.346939	-0.41751	12.06	37.39	1	4	4	4	166000000	115	13	8.69
CCNA_00806	yidC	Membrane protein insertase YidC	B8H1E8		-0.727689	-0.446527	-0.308177	86.7	36.42	1	22	22	35	1280000000	615	68.4	9.13
CCNA_03464	gcvH	Glycine cleavage system H protein	B8H4V5	Amino acid metabolism	-0.738188	-0.0656025	-0.485549	35.06	28.93	1	4	4	16	1200000000	121	12.7	4.28
CCNA_00656	CCNA_00656	Type I restriction-modification system methylation subunit	A0A0H3C6A9		-0.738682	-0.149274	-0.495987	30.01	17.68	1	10	10	14	200000000	611	67.4	6
CCNA_00920	CCNA_00920	Uncharacterized protein	A0A0H3C6N5		-0.741791	-0.231216	-0.12188	44.5	28.38	1	7	7	14	2190000000	370	42.4	5.77
CCNA_01210	CCNA_01210	Nucleotidyltransferase family protein	A0A0H3C7D9		-0.741811	-0.360192	-0.504473	29.7	43.48	1	10	10	13	438000000	253	28	5.03
CCNA_03465	gcvT	Aminomethyltransferase	A0A0H3CD57	Amino acid metabolism	-0.745797	0.0681715	-0.397949	148.99	62.13	1	18	18	47	4070000000	375	39.7	5.64
CCNA_01814	CCNA_01814	Nitrogen regulation protein ntrB	A0A0H3C7H1		-0.7496	-0.0395112	-0.320073	17.22	18.5	1	6	6	6	112000000	373	39.2	6.2
CCNA_01421	ribH	6,7-dimethyl-8-ribityllumazine synthase	A0A0H3C819		-0.753144	-0.300142	-0.268978	19.63	27.27	1	5	5	8	726000000	154	16.4	5.91
CCNA_01775	purM	Phosphoribosylformylglycinamidine cyclo-ligase	A0A0H3C924		-0.758277	-0.46457	-0.531001	41.71	23.75	1	6	6	15	893000000	341	35.4	4.87
CCNA_03041	cpaB	Pilus assembly protein CpaB	A0A0H3CC71		-0.759039	-0.111031	-0.280459	33.73	37.04	1	6	6	8	252000000	297	29.8	8.37
CCNA_01638	CCNA_01638	Beta-lactamase family protein	A0A0H3C8K6		-0.75916	0.112366	-0.667842	13.18	22.29	1	6	6	6	55900000	462	49.1	9.04
CCNA_02643	ftsI	Peptidoglycan synthase FtsI	B8H0A0		-0.760607	-0.396436	-0.508185	8.12	5.77	1	3	3	3	52000000	589	63	8.66
CCNA_03854	hisE	Phosphoribosyl-ATP pyrophosphatase	B8GW16	Amino acid metabolism	-0.761938	-0.315752	-0.288007	6.37	32.71	1	4	4	4	61700000	107	11	5.01
CCNA_03548	CCNA_03548	Carboxy-terminal processing protease	A0A0H3CF90		-0.763019	0.135448	-0.240363	36.87	23.28	1	10	10	12	546000000	464	48.8	6.68
CCNA_00899	prfA	Peptide chain release factor 1	A0A0H3C5V3		-0.76501	-0.167233	-0.444866	38.58	46.35	1	13	14	16	417000000	356	39.4	5.21
CCNA_02942	CCNA_02942	Nucleoside-diphosphate-sugar epimerase	A0A0H3CAD1		-0.76665	-0.793089	-0.471897	17.49	18.25	1	6	6	7	149000000	389	42.3	9.91
CCNA_03563	atpH	ATP synthase subunit delta	B8H5I3		-0.766879	-0.232164	-0.340453	118.84	72.83	1	13	13	38	5040000000	184	19.2	9.83
CCNA_00221	CCNA_00221	Uncharacterized protein	A0A0H3C4R2		-0.769742	-0.00420699	-0.476334	11.68	35.37	1	5	5	6	170000000	164	17.3	5.99
CCNA_03560	atpD	ATP synthase subunit beta	A0A0H3CDP4		-0.776035	-0.45373	-0.436488	763.35	75.88	1	27	28	199	15700000000	539	56.8	5.71
CCNA_02017	nuoL	NADH-quinone oxidoreductase chain L	A0A0H3C8S0		-0.776257	-0.337591	-0.541935	11.35	4.81	1	3	3	5	453000000	686	75.4	7.09
CCNA_01526	flaF	Flagellar biosynthesis regulatory protein flaF	A0A0H3C9M3		-0.77818	0.090926	-0.576119	7.57	30.83	1	3	3	3	84100000	120	13.5	5.26
CCNA_01546	CCNA_01546	DEAD-box RNA helicase-like protein	A0A0H3C896		-0.779925	-0.828995	-0.580108	22.67	22	1	14	14	14	382000000	741	81	9.32
CCNA_01751	CCNA_01751	Aminodeoxychorismate lyase	A0A0H3C7B6		-0.781447	-0.486881	-0.452041	30.07	24.59	1	8	8	9	441000000	366	39	10.17
CCNA_01064	CCNA_01064	Perosamine synthetase	A0A0H3C8J5		-0.785875	-0.352186	-0.633684	19.05	16.44	1	6	6	7	504000000	371	40.6	6.06
CCNA_02625	ftsQ	Cell division protein FtsQ	B8H082	Cell cycle	-0.786582	-0.32207	-0.302278	10.34	16.23	1	4	4	5	71100000	302	32.2	10.1
CCNA_02066	CCNA_02066	Phytoene/squalene synthase family protein	A0A0H3CB12		-0.788349	-0.472016	-0.547985	6.65	18.99	1	4	4	4	67100000	237	25.4	7.42
CCNA_03509	CCNA_03509	Zinc protease	A0A0H3CBS2		-0.793619	-0.486163	-0.506932	12.19	17.97	1	6	6	6	140000000	423	44.8	5.05
CCNA_00496	thrS	Threonine--tRNA ligase	B8GZS7		-0.79476	-0.344378	-0.672253	118.1	48.7	1	34	34	56	1670000000	655	73.7	5.82
CCNA_02737	queF	NADPH-dependent 7-cyano-7-deazaguanine reductase	B8H0X4		-0.801689	-0.531707	0.0922418	13.35	23.84	1	3	3	6	848000000	151	16.9	5.86
CCNA_01311	rplV	50S ribosomal protein L22	A0A0H3C933	Ribosome	-0.813738	-0.382005	-0.554277	40.92	28.57	1	4	4	15	5690000000	126	14.2	10.54
CCNA_03858	secB	Protein-export protein SecB	B8GW20		-0.813866	-0.560539	-0.520385	73.49	33.74	1	5	5	22	2040000000	163	17.4	4.58
CCNA_03735	CCNA_03735	Transketolase	A0A0H3CFS6		-0.814737	-0.402442	-0.361842	101.16	34.3	3	17	18	39	1970000000	653	69.3	7.77
CCNA_03641	CCNA_03641	Succinate dehydrogenase iron-sulfur subunit	A0A0H3CC40		-0.816251	-0.354388	-0.431271	39.6	26.15	1	8	8	16	2280000000	260	29.1	6.76
CCNA_01759	CCNA_01759	Chaperone SurA	A0A0H3C8Y4		-0.818498	-0.0109897	-0.329245	55.18	39.2	1	14	14	23	1260000000	449	48.3	5.73
CCNA_01961	CCNA_01961	Biotin carboxylase	A0A0H3CAS3		-0.821876	-0.56139	-0.46058	82.55	38.84	1	11	12	23	2290000000	448	48.6	5.8
CCNA_00010	dnaK	Chaperone protein DnaK	A0A0H3C527		-0.82433	-0.346069	-0.735397	463.62	66.56	1	37	37	139	6520000000	631	67.6	5.08
CCNA_03864	CCNA_03864	Uncharacterized protein	A0A0H3CEJ8		-0.824428	0.463214	0.237086	63.3	44.57	1	7	7	21	2540000000	175	18.7	8.66
CCNA_03351	purC	Phosphoribosylaminoimidazole-succinocarboxamide synthase	A0A0H3CD17		-0.825626	-0.319627	-0.671799	20.33	21.25	1	8	8	10	425000000	320	34.9	5.08
CCNA_00998	CCNA_00998	ROS/MUCR transcriptional regulator	A0A0H3C684		-0.829349	-0.085645	-0.357404	32.26	38.13	1	6	6	16	4060000000	139	15.1	9.28
CCNA_03821	CCNA_03821	Exodeoxyribonuclease III	A0A0H3CG43		-0.836417	-0.224449	-0.488719	9.62	17.16	1	3	3	3	127000000	268	30	7.01
CCNA_03642	CCNA_03642	Succinate dehydrogenase flavoprotein subunit	A0A0H3CCQ9		-0.839235	-0.41656	-0.400652	190.64	45.71	1	23	24	62	3180000000	595	64.8	6.3
CCNA_01960	CCNA_01960	Acetyl-CoA carboxylase biotin carboxyl carrier protein subunit	A0A0H3C9I8		-0.839319	-0.354945	-0.28807	30.05	43.53	1	6	6	12	2990000000	170	17.2	4.88
CCNA_03764	CCNA_03764	Acyl-CoA thioesterase	A0A0H3CDZ4		-0.843158	-0.312099	-0.398601	23.28	21.13	1	5	5	9	631000000	284	31.5	6.28
CCNA_01621	rpoZ	DNA-directed RNA polymerase subunit omega	B8H618		-0.846659	-0.281902	-0.434131	50.71	76.47	1	6	6	16	2810000000	119	13.3	4.75
CCNA_01715	CCNA_01715	GPH-family phosphatase	A0A0H3C789		-0.847006	-0.337296	-0.496819	9.51	16.67	1	3	3	3	54800000	228	24.7	9.36
CCNA_01999	tsf	Elongation factor Ts	B8GWS2		-0.848759	-0.480537	-0.48815	381.34	71.15	1	15	15	102	15300000000	312	32.6	5.12
CCNA_03562	atpA	ATP synthase subunit alpha	B8H5I2		-0.850449	-0.413739	-0.41894	467.76	61.37	1	32	32	146	14800000000	510	55.3	6.02
CCNA_01453	CCNA_01453	Electron transport complex I subunit, NADH-ubiquinone oxidoreductase	A0A0H3C847		-0.851016	-0.368326	-0.526672	38.96	73.27	1	8	8	16	1110000000	101	11.6	9.85
CCNA_00197	rplS	50S ribosomal protein L19	A0A0H3C671	Ribosome	-0.852286	-0.442345	-0.433185	84.25	44.36	1	5	5	32	10900000000	133	14.8	10.14
CCNA_01654	CCNA_01654	Cyclophilin-type peptidylprolyl cis-trans isomerase	A0A0H3C747		-0.854984	-0.0700606	-0.0673021	19.24	37.59	1	8	8	8	397000000	282	30.8	8.66
CCNA_00045	ppa	Inorganic pyrophosphatase	A0A0H3C4C9		-0.858766	-0.258704	-0.466153	43.32	32.2	1	4	4	15	3330000000	177	19.6	5.01
CCNA_00646	nrtB	Nitrate transport permease protein nrtB	A0A0H3C6A1	Nitrogen metabolism	-0.861466	-0.570597	1.84358	23.11	15.2	1	4	4	8	582000000	296	31.8	9.64
CCNA_01199	CCNA_01199	Glucose-1-phosphate thymidylyltransferase	A0A0H3C7C7		-0.86177	-0.239918	-0.452452	14.98	16.61	1	5	5	7	493000000	289	31.8	5.55
CCNA_00803	CCNA_00803	Chemotaxis protein cheW	A0A0H3C4M8	Bacterial chemotaxis	-0.865501	-0.208226	-0.897358	16.03	39.07	1	5	5	6	532000000	151	16.8	5
CCNA_00444	CCNA_00444	Chemotaxis protein methyltransferase	A0A0H3C6W0	Bacterial chemotaxis	-0.867567	-0.254555	-0.943416	8.82	12.63	1	3	3	3	576000000	293	32.6	7.83
CCNA_02727	CCNA_02727	Phosphate starvation-inducible protein PhoH	A0A0H3C9V0		-0.870324	0.550783	0.0489668	10.48	18.32	1	4	4	4	87400000	262	28.5	8.1
CCNA_02451	CCNA_02451	Conserved hypothetical membrane protein	A0A0H3CAP1		-0.871501	-0.0934752	0.0624002	5.3	14.02	1	3	3	3	178000000	214	22.5	8.31
CCNA_00491	folE	GTP cyclohydrolase 1	A0A0H3C4T6		-0.872327	0.0734187	-0.493902	21.98	33.96	1	6	6	6	347000000	212	23.8	5.76
CCNA_01427	bamE	Beta-barrel assembly machine (BAM) protein BamE	A0A0H3C826		-0.874573	-0.00497696	-0.200206	60.14	64.38	1	9	9	23	1300000000	160	17.3	6.76
CCNA_02419	tonB1	TonB1 protein	A0A0H3C912		-0.87486	-0.153893	-0.323248	61.84	30.86	1	6	6	20	1690000000	243	26	7.97
CCNA_02338	CCNA_02338	Uncharacterized protein	A0A0H3C8T8		-0.876517	0.06717	-0.350605	28.33	24.44	1	5	5	7	302000000	225	24	9.85
CCNA_00778	CCNA_00778	GTP-binding protein TypA/BipA	A0A0H3C6J8		-0.87749	-0.527408	-0.499212	163.94	43.28	1	23	23	54	3300000000	610	67	5.45
CCNA_02097	opgH	Glucans biosynthesis glucosyltransferase H	B8GX72		-0.881466	0.0853674	-1.02216	8.4	5.43	1	3	3	3	51600000	663	72.4	9.48
CCNA_01746	CCNA_01746	Malonyl CoA-acyl carrier protein transacylase	A0A0H3C853		-0.883174	-0.473201	-0.446811	108.51	47.13	1	12	12	36	3180000000	314	32.2	5.17
CCNA_01543	CCNA_01543	Chaperone protein dnaK	A0A0H3C6X4		-0.894826	-0.654955	-0.56759	21.29	20.4	1	9	9	9	259000000	446	48.6	5.1
CCNA_00348	CCNA_00348	Methyl-accepting chemotaxis protein	A0A0H3C535	Bacterial chemotaxis	-0.895423	-0.210902	-0.698601	25.3	12.74	7	7	8	10	421000000	667	69.7	5.21
CCNA_00370	atpF	ATP synthase subunit b	A0A0H3C6N6		-0.895463	-0.271896	-0.348706	167.66	58.58	1	11	11	49	3670000000	169	18	5.05
CCNA_01747	CCNA_01747	3-oxoacyl-(Acyl-carrier protein) reductase	A0A0H3C8Q3		-0.895885	-0.384229	-0.443092	98.57	59.35	1	12	12	35	3530000000	246	25	6.79
CCNA_00516	CCNA_00516	Integral membrane protein	A0A0H3C5M9		-0.896245	-0.282353	-0.30948	6.06	18.88	1	4	4	5	131000000	249	27.4	7.68
CCNA_00637	CCNA_00637	Tetratricopeptide repeat family protein	A0A0H3C7F7		-0.898172	-0.42088	-0.377722	7.87	5.68	1	4	5	5	91700000	1004	105.5	6.67
CCNA_00450	cheE	CheE protein	A0A0H3C6W4		-0.901372	-0.193293	-0.487924	19.46	42.95	1	5	5	7	133000000	156	16.9	5.63
CCNA_02224	CCNA_02224	Methylenetetrahydrofolate reductase	A0A0H3C9A8		-0.902059	-0.480652	-0.291786	26.5	39.81	1	9	9	10	140000000	314	34.2	6.33
CCNA_01114	sufE	Cysteine desulfurase subunit SufE	A0A0H3C7C1		-0.906362	-0.457781	-0.612448	8.14	19.86	1	3	3	3	336000000	141	15.2	4.83
CCNA_03658	trpB	Tryptophan synthase beta chain	A0A0H3CFJ6	Amino acid metabolism	-0.907624	-0.512975	-0.468051	75.99	34.73	1	11	11	24	1100000000	406	43.5	6.28
CCNA_00041	infB	Translation initiation factor IF-2	A0A0H3C5T8		-0.913391	-0.432625	-0.373611	185.12	36.77	1	29	29	54	2210000000	1009	107.4	9.32
CCNA_02149	dxs	1-deoxy-D-xylulose-5-phosphate synthase	B8GXC4		-0.914345	-0.64063	-0.804676	48.78	23.75	1	13	13	17	637000000	640	67.1	6.05
CCNA_00858	CCNA_00858	TonB-dependent receptor	A0A0H3C6P3		-0.916342	-0.483634	0.0377814	67.48	37.86	1	22	22	28	853000000	737	80.2	9.16
CCNA_02344	gpmA	2,3-bisphosphoglycerate-dependent phosphoglycerate mutase	B8GYN6	Amino acid metabolism	-0.916806	-0.193929	-0.259804	89.33	45.99	1	9	9	25	1720000000	237	26	6.32
CCNA_02324	hslO	33 kDa chaperonin	B8GYL6		-0.918285	-0.917378	-0.762655	12.99	19.54	1	5	5	5	542000000	302	32.6	4.55
CCNA_01096	pheS	Phenylalanine--tRNA ligase alpha subunit	B8H307		-0.92194	-0.584692	-0.457198	20.15	10.64	1	4	4	7	626000000	357	39.3	5.64
CCNA_00769	CCNA_00769	TetR family transcriptional regulator	A0A0H3C4K4		-0.925063	-0.387365	-0.7902	4.68	10.7	1	3	3	3	401000000	215	23.9	9.13
CCNA_02567	pleC	Sensory transduction histidine kinase pleC	A0A0H3CCG1	Cell cycle	-0.927365	-0.212193	-0.246187	11.17	6.18	1	5	5	5	153000000	842	89.5	6.64
CCNA_00257	ahcY	Adenosylhomocysteinase	A0A0H3C6D1	Amino acid metabolism	-0.934436	-0.612718	-0.356848	230.05	45.36	1	24	24	77	7970000000	463	50.7	5.63
CCNA_00472	gmd	GDP-mannose 4,6-dehydratase	A0A0H3C5Y5		-0.937157	-0.402617	-0.293857	35.14	17.04	1	7	7	14	918000000	358	40.3	6.3
CCNA_00168	CCNA_00168	Polysaccharide export protein	A0A0H3C4L8		-0.939129	0.223401	0.0649288	20.62	27.27	1	5	5	8	1650000000	198	21.1	8.28
CCNA_03514	ctaG	Cytochrome c oxidase assembly protein CtaG	A0A0H3CBS6		-0.944671	-0.975532	-0.860655	10.73	20.83	1	4	4	5	203000000	216	23.9	8.05
CCNA_02714	CCNA_02714	ABC transporter ATP-binding protein uup	A0A0H3CBA5		-0.947339	-0.51775	-0.437055	27.1	18.26	1	10	10	10	236000000	608	66	5.59
CCNA_00950	fliF	Flagellar M-ring protein	A0A0H3C6R7	Flagellar assembly	-0.968201	-0.287089	-0.751036	11.25	10.47	1	5	5	5	49000000	554	58.7	5.14
CCNA_02023	nuoG	NADH-quinone oxidoreductase	A0A0H3C8S6		-0.968453	-0.521271	-0.598045	120.25	33.24	1	21	21	44	1860000000	686	73.1	5.55
CCNA_02032	nuoB	NADH-quinone oxidoreductase subunit B	B8GWV5		-0.970984	-0.521257	-0.525939	20.87	23.5	1	4	4	7	811000000	200	21.9	8.05
CCNA_00805	engB	Probable GTP-binding protein EngB	B8H1E7		-0.971945	-0.477579	-0.629176	18.71	28.38	1	7	7	10	368000000	229	25.1	9.09
CCNA_00938	CCNA_00938	Acetyl-CoA acetyltransferase	A0A0H3C4Z7	Fatty acid degradation	-0.974524	-0.261471	-0.553734	48.76	31.39	1	10	10	15	935000000	395	40.1	6.24
CCNA_00864	xylB	D-xylose 1-dehydrogenase	B8H1Z0		-0.982114	-0.559449	-1.7081	18.3	23.39	1	5	5	7	1860000000	248	26.6	5.5
CCNA_00534	CCNA_00534	Uncharacterized protein	A0A0H3C720		-0.987685	0.28075	0.236973	7.96	11.18	1	3	3	4	132000000	340	35	8.73
CCNA_03619	CCNA_03619	Zinc metalloprotease	A0A0H3CCN8		-1.00806	-0.0103667	-0.581523	323.23	53.82	1	37	37	107	4910000000	706	77.4	8.09
CCNA_02164	CCNA_02164	Glutamate dehydrogenase/leucine dehydrogenase	A0A0H3CBC2	Amino acid metabolism	-1.00872	-0.409612	-0.482169	79.01	42.21	1	10	10	24	1920000000	353	36.7	5.35
CCNA_03280	CCNA_03280	Pyruvate ferredoxin/flavodoxin oxidoreductase family protein	A0A0H3CCR2		-1.01025	-0.658312	-0.643117	97.9	29.67	1	30	30	36	3600000000	1146	122.8	8.24
CCNA_03304	fusA	Elongation factor G	B8H414		-1.01697	-0.765188	-0.648608	711.06	71.82	1	42	42	219	14200000000	692	76.3	5.35
CCNA_00530	rplJ	50S ribosomal protein L10	B8GZW1	Ribosome	-1.01904	-0.583125	-0.534373	204.18	68.6	1	12	12	67	14100000000	172	18	9.28
CCNA_02039	clpX	ATP-dependent Clp protease ATP-binding subunit ClpX	B8GX14		-1.02142	-0.170572	-0.293342	89.61	27.62	1	11	11	26	2320000000	420	45.8	5.78
CCNA_01320	rpsH	30S ribosomal protein S8	B8H4E8	Ribosome	-1.02847	-0.809986	-0.815862	129.34	75	1	9	9	43	11200000000	132	14.5	9.54
CCNA_02221	CCNA_02221	Methionine synthase I metH	A0A0H3CA50	Amino acid metabolism	-1.02884	-1.06852	-0.872834	16.83	10.01	1	7	8	8	796000000	899	99	5.19
CCNA_01330	rpoA	DNA-directed RNA polymerase subunit alpha	B8H4F8		-1.03042	-0.591464	-0.468607	184.76	47.63	1	14	14	52	9960000000	338	37.2	5.07
CCNA_00918	prmC	Release factor glutamine methyltransferase	A0A0H3C4X9		-1.03105	-0.408406	-0.446088	30.39	42.21	2	10	11	12	3100000000	289	31.3	5.16
CCNA_01316	rplN	50S ribosomal protein L14	B8H4E4	Ribosome	-1.04534	-0.418806	-0.550428	95.34	61.48	1	8	8	40	8210000000	122	13.4	10.96
CCNA_02751	metN	Methionine import ATP-binding protein MetN	A0A0H3CBF3		-1.04632	-0.414684	-0.505064	28.31	39.16	1	11	11	11	329000000	332	34.7	8.02
CCNA_00283	dapD	2,3,4,5-tetrahydropyridine-2,6-dicarboxylate N-succinyltransferase	A0A0H3C4Y5	Amino acid metabolism	-1.05323	-0.22967	-0.614387	48.17	28.67	1	8	8	17	1980000000	286	30.1	5.67
CCNA_00954	flbD	AAA-family response regulator flbD	A0A0H3C617		-1.05554	-0.339331	-0.460794	13.54	15.38	1	5	5	5	160000000	455	48.7	6.48
CCNA_01770	ndk	Nucleoside diphosphate kinase	B8GW43		-1.05743	-0.215956	-0.356801	111.44	38.85	1	7	7	31	16300000000	139	15.2	5.15
CCNA_00865	xylA	Alpha-ketoglutaric semialdehyde dehydrogenase xylA	A0A0H3C801		-1.05875	-0.364518	-1.41988	91.93	48.95	1	16	16	31	1600000000	478	50.5	6.1
CCNA_00128	argG	Argininosuccinate synthase	B8GXL9	Amino acid metabolism	-1.06924	-0.458122	-0.617825	202.14	59.07	1	19	19	62	2590000000	408	45.3	5.71
CCNA_01325	rplO	50S ribosomal protein L15	B8H4F3	Ribosome	-1.0722	-0.614257	-0.585221	238.62	57.14	1	9	9	71	12000000000	161	16.9	10.42
CCNA_00941	mnmA	tRNA-specific 2-thiouridylase MnmA	A0A0H3C6U5		-1.08264	-0.646494	-0.680685	8.91	7.62	1	3	3	4	62700000	407	43.4	5.36
CCNA_01378	CCNA_01378	Protein-L-isoaspartate O-methyltransferase	A0A0H3C774		-1.08919	-0.144208	-0.393291	69.63	54.74	1	8	8	22	1920000000	190	20.2	5.43
CCNA_01655	CCNA_01655	Peptidyl-prolyl cis-trans isomerase	A0A0H3C7Y1		-1.10422	-0.234702	-0.461947	56.55	56.77	1	7	7	24	4040000000	155	16.7	5.34
CCNA_03767	rpsP	30S ribosomal protein S16	B8GVS9	Ribosome	-1.10794	-0.507309	-0.73103	69.69	32.12	1	5	5	21	9580000000	165	17.6	8.29
CCNA_03852	hisA	1-(5-phosphoribosyl)-5-[(5-phosphoribosylamino)methylideneamino] imidazole-4-carboxamide isomerase	A0A0H3CG72	Amino acid metabolism	-1.11154	-0.450577	-0.713474	28.32	27.87	1	5	5	11	871000000	244	25.4	4.81
CCNA_02467	pssZ	Polyisoprenylphosphate hexose-1-phosphotransferase pssZ	A0A0H3CAQ7		-1.11209	-0.277448	-0.570915	7.66	19.35	1	3	4	4	89600000	217	23.8	9.51
CCNA_02428	infA	Translation initiation factor IF-1	A0A0H3CAM1		-1.12765	-0.163033	-0.444817	30.57	72.22	1	4	4	11	1860000000	72	8.3	9.47
CCNA_02612	alaS	Alanine--tRNA ligase	A0A0H3C9J0		-1.1285	-0.710319	-0.892673	168.28	50.68	1	37	38	63	2150000000	880	93.6	5.58
CCNA_03657	trpA	Tryptophan synthase alpha chain	B8H661	Amino acid metabolism	-1.12909	-0.471354	-0.453902	27.37	37.82	1	8	8	11	568000000	275	28.5	5.08
CCNA_01307	rplD	50S ribosomal protein L4	B8H4D5	Ribosome	-1.13689	-0.619828	-0.652591	248.3	58.49	1	13	13	66	12800000000	212	22.8	10.3
CCNA_03310	nusG	Transcription termination/antitermination protein NusG	A0A0H3CCY8		-1.14036	-0.412847	-0.402666	37.25	63.78	1	8	8	16	3720000000	185	20.7	5.97
CCNA_01315	rpsQ	30S ribosomal protein S17	B8H4E3	Ribosome	-1.14402	-0.705137	-0.687306	66.8	59.49	1	7	7	25	11300000000	79	8.8	9.83
CCNA_00804	CCNA_00804	ASC-1 homology domain protein	A0A0H3C5L6		-1.15078	-0.999521	-0.543662	14.32	29.19	1	5	5	6	1300000000	161	17.6	6.02
CCNA_00518	rplY	50S ribosomal protein L25	B8GZU9	Ribosome	-1.15206	-0.638734	-0.68226	195.53	71.07	1	16	16	64	11200000000	197	21.2	6.73
CCNA_00735	bamF	Beta-barrel assembly machine (BAM) protein BamF	A0A0H3C6G4		-1.15208	0.0604772	0.0783911	37.59	40.21	1	6	7	14	2830000000	189	19.6	8.62
CCNA_01298	tuf	Elongation factor Tu	A0A0H3CEJ3		-1.15262	-0.709616	-0.578624	935.13	62.12	1	22	22	294	66800000000	396	43.3	5.38
CCNA_02029	nuoD	NADH-quinone oxidoreductase subunit D	A0A0H3C9C5		-1.15328	-0.560927	-0.710721	26.98	21.39	1	8	8	9	1480000000	416	47	6.25
CCNA_01034	CCNA_01034	TonB-dependent outer membrane receptor	A0A0H3C8G9		-1.15583	-0.582318	-0.469526	219.91	53.2	1	34	34	76	4140000000	1094	116.2	5.63
CCNA_01528	fljK	Flagellin	A0A0H3C7K6	Flagellar assembly	-1.15975	0.400155	-0.879269	41.14	27.47	2	2	6	13	1710000000	273	28	8.81
CCNA_01441	rpsI	30S ribosomal protein S9	B8H554	Ribosome	-1.16318	-0.644013	-0.701505	46.58	59.87	1	7	7	29	9500000000	157	17.2	10.35
CCNA_02179	CCNA_02179	Long-chain fatty acid transport protein	A0A0H3CA13		-1.17458	-0.684624	-0.574191	73.66	38.19	1	12	12	25	3520000000	432	45.5	6.4
CCNA_01050	CCNA_01050	ABC transporter ATP-binding protein	A0A0H3C5C8		-1.17482	-0.551402	-0.879608	23.79	20.66	1	9	9	9	206000000	542	59.6	5.35
CCNA_03819	ftsK	Cell division protein FtsK	A0A0H3CE63		-1.17788	-0.107205	-0.677749	21.37	12.97	1	9	9	10	139000000	825	88.5	5.54
CCNA_01241	CCNA_01241	Zn-dependent hydrolase, glyoxalase II family	A0A0H3C7G9		-1.18121	-0.954442	-0.988692	13.35	28.99	1	7	7	7	131000000	238	26	6.05
CCNA_02031	nuoC	NADH-quinone oxidoreductase subunit C	A0A0H3CAY3		-1.18197	-0.451733	-0.771569	37.9	44.67	1	8	8	17	1210000000	197	22.4	5.33
CCNA_01310	rpsS	30S ribosomal protein S19	B8H4D8	Ribosome	-1.18274	-0.743815	-0.850669	132.77	77.17	1	7	7	48	10200000000	92	10.2	10.45
CCNA_02138	CCNA_02138	Uncharacterized protein	A0A0H3C9Y2		-1.20811	-0.744868	-1.12841	4.96	9.09	1	3	3	3	102000000	264	26.5	9.31
CCNA_00517	pth	Peptidyl-tRNA hydrolase	B8GZU8		-1.21045	-0.715315	-0.630122	4.82	12.68	1	3	3	4	70700000	205	22.5	8.91
CCNA_02596	rpsD	30S ribosomal protein S4	B8H053	Ribosome	-1.21117	-0.697503	-0.728012	120.86	66.34	1	14	14	52	14200000000	205	23.3	10.08
CCNA_00758	efp	Elongation factor P	B8H1A0		-1.21408	-0.513642	-0.47762	63.26	38.3	1	6	6	19	2930000000	188	20.5	5.25
CCNA_03352	CCNA_03352	Probable transcriptional regulatory protein CCNA_03352	B8H462		-1.21992	-0.536367	-0.292939	38.73	25.9	1	7	7	16	1620000000	251	26.9	5.07
CCNA_01964	CCNA_01964	NADH dehydrogenase	A0A0H3C8M7		-1.22275	-0.227148	-0.519804	9.93	31.3	1	3	3	4	905000000	131	15.2	9.52
CCNA_00862	xylD	Xylonate dehydratase xylD	A0A0H3C6H6		-1.22375	-0.555482	-1.51411	85.41	31.98	1	16	16	28	948000000	591	64.2	6.09
CCNA_03247	CCNA_03247	Methyl-accepting chemotaxis protein	A0A0H3CEE6	Bacterial chemotaxis	-1.22559	0.0660136	-0.80989	20.82	27.57	1	12	12	12	216000000	613	65.1	5.68
CCNA_00699	rpmB	50S ribosomal protein L28	B8H0R5	Ribosome	-1.23045	-0.742551	-0.716453	84.34	38.38	1	3	3	23	6430000000	99	10.6	10.78
CCNA_03360	CCNA_03360	Tagatose-1,6-bisphosphate aldolase	A0A0H3CBD8		-1.23663	0.237735	-0.783857	67.07	31.68	1	12	12	25	3290000000	363	39.3	5.95
CCNA_01097	rplT	50S ribosomal protein L20	B8H308	Ribosome	-1.23823	-0.613703	-0.490159	24.09	22.03	1	3	3	8	8250000000	118	13.1	11.05
CCNA_03006	nadA	Quinolinate synthase A	B8H2F3		-1.24487	-0.760847	-1.2637	21.41	16.89	1	5	5	7	275000000	367	40.2	5.9
CCNA_01527	fljL	Flagellin	A0A0H3C6U1	Flagellar assembly	-1.24818	0.506885	-0.0271574	19.13	11.36	1	2	3	8	878000000	273	28.2	8.28
CCNA_03702	CCNA_03702	30S ribosomal protein S1	A0A0H3CCW5	Ribosome	-1.26776	-0.762189	-0.791286	481.81	66.43	1	38	38	165	12400000000	569	62.1	5.12
CCNA_03463	gcvPA	Probable glycine dehydrogenase (decarboxylating) subunit 1	B8H4V4	Amino acid metabolism	-1.28632	0.0503735	-0.709623	71.11	17.41	1	7	7	22	3260000000	448	47.3	5.88
CCNA_03471	ispH	4-hydroxy-3-methylbut-2-enyl diphosphate reductase	A0A0H3CCC9		-1.28929	-0.374248	-0.798323	7.15	7.52	1	3	3	3	102000000	319	34.6	5.66
CCNA_00035	truB	tRNA pseudouridine synthase B	A0A0H3C5T2		-1.29212	-0.78448	-0.87651	15.51	21.94	1	5	5	6	135000000	310	33.6	5.5
CCNA_00636	CCNA_00636	Uncharacterized protein	A0A0H3C692		-1.30327	-0.129432	-0.801152	86.43	61.48	1	12	12	27	1800000000	283	29.1	6.8
CCNA_03305	rpsG	30S ribosomal protein S7	B8H415	Ribosome	-1.30377	-0.653938	-0.693882	229.43	70.7	1	12	12	64	14500000000	157	18	10.23
CCNA_01440	rplM	50S ribosomal protein L13	A0A0H3C7X8	Ribosome	-1.31159	-0.699355	-0.799898	89.96	27.39	1	5	5	26	5240000000	157	17.7	9.82
CCNA_03012	CCNA_03012	Peroxiredoxin	A0A0H3CDP2		-1.31297	0.0671623	-0.931828	46.63	39.57	1	7	7	22	4930000000	187	20.6	5.24
CCNA_01321	rplF	50S ribosomal protein L6	B8H4E9	Ribosome	-1.31795	-0.769664	-0.830856	101.55	54.24	1	7	7	36	10200000000	177	18.9	10.07
CCNA_01328	rpsM	30S ribosomal protein S13	B8H4F6	Ribosome	-1.32586	-0.543666	-0.588633	130.03	43.44	1	8	8	39	11000000000	122	13.9	10.93
CCNA_01318	rplE	50S ribosomal protein L5	B8H4E6	Ribosome	-1.33083	-0.70032	-0.74547	164.89	52.97	1	14	14	56	9680000000	185	21	9.51
CCNA_00215	CCNA_00215	SapC surface layer protein	A0A0H3C4Q7		-1.33517	-0.457912	-0.710678	92.31	43.51	1	12	12	32	7350000000	262	28.9	4.74
CCNA_00441	cheYI	Chemotaxis receiver domain protein cheYI	A0A0H3C4N9	Bacterial chemotaxis	-1.33928	-0.409637	-0.69645	29.19	34.71	1	5	5	9	988000000	121	13.3	5.57
CCNA_01309	rplB	50S ribosomal protein L2	B8H4D7	Ribosome	-1.35486	-0.742822	-0.619948	211.92	64.16	1	18	18	78	8660000000	279	30.1	11.08
CCNA_02027	nuoE	NADH-quinone oxidoreductase chain E	A0A0H3C808		-1.3581	-0.527636	-0.790811	63.02	48.68	1	12	12	25	1990000000	228	25.2	8.27
CCNA_00439	CCNA_00439	Methyl-accepting chemotaxis protein	A0A0H3C6V6	Bacterial chemotaxis	-1.36163	-0.440741	-1.00189	83.58	32.1	7	19	21	28	593000000	673	70.8	5.45
CCNA_01312	rpsC	30S ribosomal protein S3	B8H4E0	Ribosome	-1.36179	-0.781499	-0.653844	184.35	60	1	16	16	58	12000000000	250	28.1	10.36
CCNA_00007	rpsT	30S ribosomal protein S20	B8GWW4	Ribosome	-1.36264	-0.584713	-0.709632	45.69	29.67	1	4	4	17	7840000000	91	9.9	11.74
CCNA_00866	xylX	Fumarylacetoacetate hydrolase family protein	A0A0H3C4T2		-1.36886	-0.309159	-1.70651	70.41	41.15	1	16	16	26	1600000000	384	41.2	5.1
CCNA_01516	CCNA_01516	NAD(P)H:FMN oxidoreductase family protein	A0A0H3C7J6		-1.37787	-0.651683	-0.974513	22.45	35.24	1	8	8	10	227000000	210	23.9	6
CCNA_03643	CCNA_03643	Succinate dehydrogenase membrane anchor subunit	A0A0H3CDM8		-1.38052	-0.607632	-0.563165	13.67	18.54	1	3	3	5	877000000	151	16.5	11.18
CCNA_02000	rpsB	30S ribosomal protein S2	B8GWS3	Ribosome	-1.38189	-0.714832	-0.819683	217.98	45.9	1	14	14	70	10600000000	268	28.7	6.07
CCNA_01644	CCNA_01644	Chemotaxis motB protein	A0A0H3C8L1	Bacterial chemotaxis	-1.39162	0.195779	-0.958769	10.23	17.45	1	4	4	4	108000000	298	32	6.27
CCNA_00321	rplU	50S ribosomal protein L21	A0A0H3C5M1	Ribosome	-1.40402	-0.690917	-0.71992	65.3	40.94	1	7	7	25	12000000000	171	17.8	9.7
CCNA_01332	rplQ	50S ribosomal protein L17	B8H4G0	Ribosome	-1.40428	-0.626669	-0.724765	104.16	61.31	1	9	9	37	10900000000	137	15.3	10.1
CCNA_00034	rpsO	30S ribosomal protein S15	B8GWZ1	Ribosome	-1.42069	-0.677009	-0.786125	136.47	56.18	1	6	6	45	12200000000	89	10.1	10.7
CCNA_01322	rplR	50S ribosomal protein L18	B8H4F0	Ribosome	-1.4227	-0.727402	-0.722564	79.73	41.38	1	6	6	20	7190000000	116	12.4	10.21
CCNA_00447	cheD	Probable chemoreceptor glutamine deamidase CheD	B8GZ98	Bacterial chemotaxis	-1.42458	-0.532355	-1.44134	15.95	29.95	1	4	4	5	396000000	187	20.1	6.7
CCNA_00947	flgE	Flagellar hook protein FlgE	A0A0H3C878	Flagellar assembly	-1.42531	-0.434495	-1.35929	29.92	21.32	1	10	10	11	183000000	591	61.2	5
CCNA_01323	rpsE	30S ribosomal protein S5	B8H4F1	Ribosome	-1.4304	-0.730865	-0.721284	168.91	58.71	1	18	18	59	15700000000	201	21.6	10.86
CCNA_02028	CCNA_02028	NTF2 superfamily protein	A0A0H3C8T1		-1.43223	-0.31934	-1.11367	8.28	27.27	1	3	3	3	503000000	110	12	5.77
CCNA_03013	CCNA_03013	Alkyl hydroperoxide reductase subunit F	A0A0H3CAI8		-1.45509	-0.658072	-0.937226	21.1	19.35	1	9	9	9	136000000	527	56.2	5.77
CCNA_01634	CCNA_01634	Arylamine N-acetyltransferase	A0A0H3C732		-1.46688	-0.51727	-0.921997	7.9	12.72	1	3	3	3	76300000	283	31.3	5.36
CCNA_02691	CCNA_02691	TetR-family transcriptional regulator	A0A0H3CAH4		-1.48614	-0.814903	-1.00266	5.35	14.35	1	4	4	4	96200000	230	25.9	9.39
CCNA_02024	nuoF	NADH-quinone oxidoreductase chain F	A0A0H3C9B9		-1.49037	-0.604207	-0.771743	54.52	18	1	10	11	26	1250000000	439	48.4	6.79
CCNA_01220	CCNA_01220	7-keto-8-aminopelargonate synthetase	A0A0H3C7E9		-1.50054	-1.41605	-1.16216	59.01	24.01	1	8	8	20	771000000	404	43.4	6.21
CCNA_01530	fljJ	Flagellin	A0A0H3C8A4	Flagellar assembly	-1.51377	-0.321673	-0.698527	10.2	20.14	1	4	4	4	164000000	278	28.8	4.94
CCNA_01739	rplI	50S ribosomal protein L9	B8GVN4	Ribosome	-1.51983	-0.894595	-0.765581	164.91	69.59	1	13	13	57	12800000000	194	20.9	5.25
CCNA_00691	CCNA_00691	Ferredoxin	A0A0H3C4E0		-1.5221	-0.60499	-0.626873	21.31	23.89	1	3	3	7	439000000	113	12.8	4.41
CCNA_00678	rplK	50S ribosomal protein L11	B8H0P4	Ribosome	-1.53949	-0.734111	-0.799754	54.49	49.65	2	7	7	20	11500000000	143	15.4	9.73
CCNA_00054	miaB	tRNA-2-methylthio-N(6)-dimethylallyladenosine synthase	A0A0H3C5U7		-1.55827	-1.39386	-1.60873	14.46	12.5	1	4	5	5	79900000	448	49.3	6.11
CCNA_01792	rpmF	50S ribosomal protein L32	B8GW65	Ribosome	-1.5596	-0.785922	-0.880346	51.32	48.33	1	4	4	18	4970000000	60	6.9	10.36
CCNA_01741	rpsF	30S ribosomal protein S6	B8GVN6	Ribosome	-1.57066	-0.759655	-0.722035	154.98	73.02	1	7	7	38	12600000000	126	14.6	6.34
CCNA_01592	CCNA_01592	SN-glycerol-3-phosphate transport ATP-binding protein	A0A0H3C8C3		-1.58175	-0.914023	-0.927929	10.47	19.72	1	3	3	4	90100000	142	15.1	9.32
CCNA_01317	rplX	50S ribosomal protein L24	B8H4E5	Ribosome	-1.5966	-0.795467	-0.803535	71.28	65.38	1	6	6	27	13700000000	104	11	10.17
CCNA_02042	tig	Trigger factor	B8GX17		-1.60338	-0.753594	-0.692396	414.63	73.23	1	32	32	133	8990000000	452	49.7	4.83
CCNA_00677	rplA	50S ribosomal protein L1	B8H0P3	Ribosome	-1.62846	-0.776384	-0.726686	265.68	69.43	1	15	15	88	12600000000	229	23.7	9.52
CCNA_01305	rpsJ	30S ribosomal protein S10	B8H4D3	Ribosome	-1.65288	-0.744514	-0.842361	125.75	55.88	1	8	8	52	11600000000	102	11.7	9.98
CCNA_01308	rplW	50S ribosomal protein L23	B8H4D6	Ribosome	-1.65403	-0.852835	-0.835655	69	66.33	1	6	6	24	11900000000	98	10.7	9.79
CCNA_00047	trmB	tRNA (guanine-N(7)-)-methyltransferase	B8GX04		-1.68122	-0.612103	-1.28737	5.4	16.81	1	3	3	4	260000000	226	25.3	6.89
CCNA_01314	rpmC	50S ribosomal protein L29	B8H4E2	Ribosome	-1.69395	-0.774859	-0.676917	94.39	50.79	1	4	4	28	6770000000	63	7.1	10.36
CCNA_01740	rpsR	30S ribosomal protein S18	B8GVN5	Ribosome	-1.71614	-0.715362	-0.818398	19.98	30.43	1	3	3	6	5310000000	92	10.1	11.03
CCNA_01306	rplC	50S ribosomal protein L3	A0A0H3C7T8	Ribosome	-1.72139	-0.928492	-0.689963	132.45	41.2	1	10	10	38	10900000000	267	28.1	9.47
CCNA_01329	rpsK	30S ribosomal protein S11	B8H4F7	Ribosome	-1.72256	-0.861042	-0.845347	82.48	33.33	1	5	5	19	7880000000	129	13.8	10.96
CCNA_02543	rpmG	50S ribosomal protein L33	B8GZL9	Ribosome	-1.72833	-0.70044	-0.801346	25.68	40	1	3	3	9	5560000000	55	6.4	10.35
CCNA_01319	rpsN	30S ribosomal protein S14	A0A0H3C686	Ribosome	-1.74307	-0.616441	-0.669694	59.02	35.64	1	4	4	16	12100000000	101	11.4	11.02
CCNA_03306	rpsL	30S ribosomal protein S12	B8H416	Ribosome	-1.78688	-0.87765	-0.942632	29.07	28.46	1	5	5	14	11800000000	123	13.8	11.33
CCNA_01926	dgcB	GGDEF diguanylate cyclase DgcB	A0A0H3CAN8	Cell cycle	-1.81619	0.421493	-1.14346	62.79	35.41	1	12	12	26	793000000	353	38.4	5.53
CCNA_03636	bioB	Biotin synthase	B8H640		-1.86127	-1.57378	-1.95019	30.94	21.11	1	6	6	9	295000000	341	36.5	6.01
CCNA_00531	rplL	50S ribosomal protein L7/L12	B8GZW2	Ribosome	-1.96982	-0.83594	-0.768264	160.89	83.46	1	10	10	47	32100000000	127	13.3	4.83
CCNA_00690	CCNA_00690	CarD-family transcriptional regulator	A0A0H3C7K7		-1.993	-1.31916	-1.54956	21.93	35.93	1	5	5	9	1280000000	167	18.4	8.91
CCNA_00375	CCNA_00375	Uncharacterized protein	A0A0H3C6P2		-2.12928	-1.69346	-2.04911	15.05	27.91	1	4	4	5	452000000	129	14.7	9.94
CCNA_01098	rpmI	50S ribosomal protein L35	B8H309	Ribosome	-2.13314	-0.801454	-0.895445	21.26	31.82	1	3	3	10	6410000000	66	7.3	11.22
CCNA_03130	ctrA	Cell cycle transcriptional regulator CtrA	B8H358	Cell cycle	-2.22669	-0.306371	-1.12085	7.98	24.68	1	4	4	5	493000000	231	25.8	6.54
CCNA_00953	fliN	Flagellar motor switch protein FliN	A0A0H3C514	Bacterial chemotaxis	-2.25773	-0.56934	-1.61426	11.38	36.36	1	3	3	4	156000000	110	11.7	4.28
CCNA_00320	rpmA	50S ribosomal protein L27	B8GYX1	Ribosome	-2.33099	-0.8407	-0.841509	15.51	29.21	1	3	3	9	3680000000	89	9.4	10.45
CCNA_02328	gcrA	Cell cycle regulatory protein GcrA	A0A0H3C9J4	Cell cycle	-3.07004	-1.04863	-1.08799	10.74	29.48	1	4	4	4	361000000	173	18.5	10.56

## Sheet: Legend
Coverage	Percent of protein covered by the peptides identified. Mass spectrometry analysis does not detect all peptides, hence is not a sequencing tool. High abundand proteins does often results in a high coverage.
Σ# Proteins	Number of other proteins that also contain some of the identified peptides
Σ# Unique Peptides	The number of unique peptides mapping to the protein. A number of unique peptide decrease the probability of the protein being being a "false discovery".
Σ# Peptides	Total Number of peptides mapping to the protein.
Σ# PSMs	Number of Peptide Spectral Matches. The total number of peptide spectrums matched to the protein. A high PSM number often corresponds to a high abundant protein.
Area	The average peak area of the three most intense peptides including unique and non unique peptides. The peak area is the peak integration of the peptide peak. A large area and a high number of PSM´s indicate that the protein is high abundant. However, peptides are different, hence ionize and "fly" differently depending on physical properties. Therefor a poor ionized peptide can be high abundant an…
# AAs	Number of amino acids
MW [kDa]	Predicted molecular weight
calc. pI	Calculated pI
