# Supplementary material for: Molecular Basis and Ecological Relevance of Caulobacter Cell Filamentation in Freshwater Habitats
Source: mBio. 2019 Aug 20;10(4):e01557-19. doi: 10.1128/mBio.01557-19 (PMC6703425; doi:10.1128/mBio.01557-19)
Supplement: TABLE S2 [file mBio.01557-19-st002.xlsx]

## Sheet: Sheet1
	spent medium based (Fig. 4A-C)
	+G	+G+M2	+G+P	+G+N
	spent medium plus:	spent medium plus:	spent medium plus:	spent medium plus:
	0.2 % glucose	0.2 % glucose	0.2 % glucose	0.2 % glucose
	-	6.1 mM Na2HPO4	6.1 mM Na2HPO5	-
	-	3.9 mM KH2PO4	3.9 mM KH2PO5	-
	-	9.3 mM NH4Cl	-	9.3 mM NH4Cl
	water based (Fig. 4E, Fig. S3)
	-P	pH8.5	++N	-P, pH8.5	-P, ++N	pH8.5, ++N	-P, pH8.5, ++N
	10 mM HEPES pH7	10 mM HEPES pH8	10 mM HEPES pH7	10 mM HEPES pH8	10 mM HEPES pH7	10 mM HEPES pH8	10 mM HEPES pH8
	1 mM NaCl	1 mM NaCl	1 mM NaCl	1 mM NaCl	1 mM NaCl	1 mM NaCl	1 mM NaCl
	1 mM KCl	1 mM KCl	1 mM KCl	1 mM KCl	1 mM KCl	1 mM KCl	1 mM KCl
	-	10 mM phosphate pH8 (KH2PO4+Na2HPO4)	10 mM phosphate pH7 (KH2PO4+Na2HPO4)	-	-	10 mM phosphate pH8 (KH2PO4+Na2HPO4)	-
	10 µM FeSO4	10 µM FeSO4	10 µM FeSO4	10 µM FeSO4	10 µM FeSO4	10 µM FeSO4	10 µM FeSO4
	0.5 mM MgSO4	0.5 mM MgSO4	0.5 mM MgSO4	0.5 mM MgSO4	0.5 mM MgSO4	0.5 mM MgSO4	0.5 mM MgSO4
	0.5 mM CaCl2	0.5 mM CaCl2	0.5 mM CaCl2	0.5 mM CaCl2	0.5 mM CaCl2	0.5 mM CaCl2	0.5 mM CaCl2
	9.3 mM NH4Cl	9.3 mM NH4Cl	29.3 mM NH4Cl	9.3 mM NH4Cl	29.3 mM NH4Cl	9.3 mM NH4Cl	29.3 mM NH4Cl
	0.2 % glucose	0.2 % glucose	0.2 % glucose	0.2 % glucose	0.2 % glucose	0.2 % glucose	0.2 % glucose
		adjust with NaOH to pH 8.5 freshly after preparation		adjust with NaOH to pH 8.5 freshly after preparation		adjust with NaOH to pH 8.5 freshly after preparation	adjust with NaOH to pH 8.5 freshly after preparation
